# Supplementary material for: Identification of core genes associated with different phosphorus levels in quinoa seedlings by weighted gene co-expression network analysis
Source: BMC Genomics. 2023 Jul 15;24:399. doi: 10.1186/s12864-023-09507-x (PMC10349421; doi:10.1186/s12864-023-09507-x)
Supplement: Supplementary file 1 — Additional file 1: Table S1. Key module genes GO enrichment. [file 12864_2023_9507_MOESM1_ESM.xlsx]

## Sheet: Table S1
Additional file 1:Table S1: Key module genes GO enrichment
blue.GO.enrichment								darkgrey.GO.enrichment
Ontology	ID	Description	geneID					Ontology	ID	Description	geneID
Cellular component	GO:0009501	amyloplast	gene-LOC110683757/gene-LOC110684699/gene-LOC110698445/gene-LOC110705112/gene-LOC110710157/gene-LOC110715942/gene-LOC110728530/gene-LOC110731330					Cellular component	GO:0010598	NAD(P)H dehydrogenase complex (plastoquinone)	gene-LOC110684976/gene-LOC110694434/gene-LOC110710360/gene-LOC110714294
Cellular component	GO:0005777	peroxisome	gene-LOC110682087/gene-LOC110687390/gene-LOC110687816/gene-LOC110688244/gene-LOC110690495/gene-LOC110691948/gene-LOC110693524/gene-LOC110696124/gene-LOC110699467/gene-LOC110701998/gene-LOC110702107/gene-LOC110705624/gene-LOC110706798/gene-LOC110707499/gene-LOC110707986/gene-LOC110711131/gene-LOC110715756/gene-LOC110715921/gene-LOC110721056/gene-LOC110728611/gene-LOC110733484/gene-LOC110735020/gen…					Cellular component	GO:0005777	peroxisome	gene-LOC110695082/gene-LOC110699018/gene-LOC110709241/gene-LOC110712582/gene-LOC110718539/gene-LOC110719789/gene-LOC110721632/gene-LOC110722334/gene-LOC110729232/gene-LOC110736278/gene-LOC110739385
Cellular component	GO:0042579	microbody	gene-LOC110682087/gene-LOC110687390/gene-LOC110687816/gene-LOC110688244/gene-LOC110690495/gene-LOC110691948/gene-LOC110693524/gene-LOC110696124/gene-LOC110699467/gene-LOC110701998/gene-LOC110702107/gene-LOC110705624/gene-LOC110706798/gene-LOC110707499/gene-LOC110707986/gene-LOC110711131/gene-LOC110715756/gene-LOC110715921/gene-LOC110721056/gene-LOC110728611/gene-LOC110733484/gene-LOC110735020/gen…					Cellular component	GO:0042579	microbody	gene-LOC110695082/gene-LOC110699018/gene-LOC110709241/gene-LOC110712582/gene-LOC110718539/gene-LOC110719789/gene-LOC110721632/gene-LOC110722334/gene-LOC110729232/gene-LOC110736278/gene-LOC110739385
Cellular component	GO:0016602	CCAAT-binding factor complex	gene-LOC110715758/gene-LOC110737411/gene-LOC110739715					Cellular component	GO:0009705	plant-type vacuole membrane	gene-LOC110682493/gene-LOC110695103/gene-LOC110703908/gene-LOC110711360/gene-LOC110721179/gene-LOC110724431/gene-LOC110724734
Cellular component	GO:0017119	Golgi transport complex	gene-LOC110686355/gene-LOC110688737/gene-LOC110691844					Cellular component	GO:0010287	plastoglobule	gene-LOC110695777/gene-LOC110705177/gene-LOC110705345/gene-LOC110710372/gene-LOC110718872
Cellular component	GO:0005779	integral component of peroxisomal membrane	gene-LOC110687390/gene-LOC110699467/gene-LOC110705624/gene-LOC110733484					Cellular component	GO:0009514	glyoxysome	gene-LOC110699018/gene-LOC110718539/gene-LOC110722334
Cellular component	GO:0031231	intrinsic component of peroxisomal membrane	gene-LOC110687390/gene-LOC110699467/gene-LOC110705624/gene-LOC110733484					Cellular component	GO:0009706	chloroplast inner membrane	gene-LOC110681752/gene-LOC110695887/gene-LOC110696054/gene-LOC110710328/gene-LOC110712580/gene-LOC110731806
Cellular component	GO:0005887	integral component of plasma membrane	gene-LOC110688274/gene-LOC110691051/gene-LOC110694137/gene-LOC110694454/gene-LOC110698317/gene-LOC110698751/gene-LOC110699249/gene-LOC110703335/gene-LOC110707812/gene-LOC110709363/gene-LOC110725156/gene-LOC110726903/gene-LOC110729716/gene-LOC110733127/gene-LOC110734364/gene-LOC110735791/gene-LOC110736627/novel.8043					Cellular component	GO:0005874	microtubule	gene-LOC110693557/gene-LOC110695238/gene-LOC110706833/gene-LOC110708378/gene-LOC110714328/gene-LOC110718870/gene-LOC110723679/gene-LOC110723785/gene-LOC110735368
Cellular component	GO:0046658	anchored component of plasma membrane						Cellular component	GO:0009528	plastid inner membrane	gene-LOC110681752/gene-LOC110695887/gene-LOC110696054/gene-LOC110710328/gene-LOC110712580/gene-LOC110731806
Cellular component	GO:0031225	anchored component of membrane	gene-LOC110682315/gene-LOC110686094/gene-LOC110688425/gene-LOC110695281/gene-LOC110698054/gene-LOC110700174/gene-LOC110713926/gene-LOC110716857/gene-LOC110717159/gene-LOC110717250/gene-LOC110717428/gene-LOC110721964/gene-LOC110722574/gene-LOC110723032/gene-LOC110730834/gene-LOC110730859/gene-LOC110738353					Cellular component	GO:0000325	plant-type vacuole	gene-LOC110682493/gene-LOC110693353/gene-LOC110695103/gene-LOC110703908/gene-LOC110711360/gene-LOC110721179/gene-LOC110724431/gene-LOC110724734
Cellular component	GO:0005778	peroxisomal membrane	gene-LOC110687390/gene-LOC110699467/gene-LOC110705624/gene-LOC110721056/gene-LOC110733484/gene-LOC110737987					Cellular component	GO:0015630	microtubule cytoskeleton	gene-LOC110693557/gene-LOC110695238/gene-LOC110706833/gene-LOC110708378/gene-LOC110714328/gene-LOC110717102/gene-LOC110718870/gene-LOC110723679/gene-LOC110723785/gene-LOC110735368
Cellular component	GO:0031903	microbody membrane	gene-LOC110687390/gene-LOC110699467/gene-LOC110705624/gene-LOC110721056/gene-LOC110733484/gene-LOC110737987					Cellular component	GO:0099081	supramolecular polymer	gene-LOC110693557/gene-LOC110695238/gene-LOC110706833/gene-LOC110708378/gene-LOC110714328/gene-LOC110718870/gene-LOC110723679/gene-LOC110723785/gene-LOC110735368
Cellular component	GO:0010494	cytoplasmic stress granule	gene-LOC110688029/gene-LOC110726712/gene-LOC110727475/gene-LOC110732450					Cellular component	GO:0099512	supramolecular fiber	gene-LOC110693557/gene-LOC110695238/gene-LOC110706833/gene-LOC110708378/gene-LOC110714328/gene-LOC110718870/gene-LOC110723679/gene-LOC110723785/gene-LOC110735368
Cellular component	GO:0009505	plant-type cell wall	gene-LOC110682117/gene-LOC110682118/gene-LOC110682481/gene-LOC110685788/gene-LOC110687867/gene-LOC110690470/gene-LOC110691415/gene-LOC110692774/gene-LOC110700469/gene-LOC110701263/gene-LOC110707203/gene-LOC110707816/gene-LOC110709658/gene-LOC110710560/gene-LOC110711687/gene-LOC110712435/gene-LOC110713926/gene-LOC110714789/gene-LOC110718382/gene-LOC110719842/gene-LOC110723438					Cellular component	GO:0099513	polymeric cytoskeletal fiber	gene-LOC110693557/gene-LOC110695238/gene-LOC110706833/gene-LOC110708378/gene-LOC110714328/gene-LOC110718870/gene-LOC110723679/gene-LOC110723785/gene-LOC110735368
Cellular component	GO:0045263	proton-transporting ATP synthase complex, coupling factor F(o)	gene-LOC110703547/gene-LOC110733603					Cellular component	GO:0017119	Golgi transport complex	gene-LOC110716985/gene-LOC110733485
Cellular component	GO:0000785	chromatin	gene-LOC110683186/gene-LOC110688821/gene-LOC110693191/gene-LOC110698423/gene-LOC110701299/gene-LOC110702095/gene-LOC110723681/gene-LOC110728933/gene-LOC110729791/gene-LOC110731446/gene-LOC110734400/gene-LOC110736551					Cellular component	GO:0005875	microtubule associated complex	gene-LOC110693557/gene-LOC110695238/gene-LOC110706833/gene-LOC110718870/gene-LOC110723679
Cellular component	GO:0008352	katanin complex	gene-LOC110687413/gene-LOC110714090					Cellular component	GO:0008352	katanin complex	gene-LOC110693557/gene-LOC110706833
Cellular component	GO:0009514	glyoxysome	gene-LOC110707499/gene-LOC110721056/gene-LOC110735020					Cellular component	GO:0009509	chromoplast	gene-LOC110718499/gene-LOC110726682
Cellular component	GO:0033177	proton-transporting two-sector ATPase complex, proton-transporting domain	gene-LOC110703547/gene-LOC110723409/gene-LOC110733603					Cellular component	GO:0030140	trans-Golgi network transport vesicle	gene-LOC110690464/gene-LOC110719493
Cellular component	GO:0005677	chromatin silencing complex	gene-LOC110698423/gene-LOC110731446					Cellular component	GO:0005798	Golgi-associated vesicle	gene-LOC110686188/gene-LOC110690464/gene-LOC110719493
Cellular component	GO:0099023	tethering complex	gene-LOC110684409/gene-LOC110686355/gene-LOC110688737/gene-LOC110691844/gene-LOC110715584					Cellular component	GO:0016459	myosin complex	gene-LOC110716294/gene-LOC110723685
Cellular component	GO:0009706	chloroplast inner membrane	gene-LOC110683717/gene-LOC110690122/gene-LOC110700352/gene-LOC110703413/gene-LOC110705708/gene-LOC110709363/gene-LOC110716435/gene-LOC110727600/gene-LOC110735312					Cellular component	GO:0005765	lysosomal membrane	gene-LOC110686188/gene-LOC110717102
Cellular component	GO:0009528	plastid inner membrane	gene-LOC110683717/gene-LOC110690122/gene-LOC110700352/gene-LOC110703413/gene-LOC110705708/gene-LOC110709363/gene-LOC110716435/gene-LOC110727600/gene-LOC110735312					Cellular component	GO:0098852	lytic vacuole membrane	gene-LOC110686188/gene-LOC110717102
Cellular component	GO:0000786	nucleosome	gene-LOC110693191/gene-LOC110723681/gene-LOC110728933/gene-LOC110729791/gene-LOC110734400					Cellular component	GO:0099023	tethering complex	gene-LOC110716985/gene-LOC110733485/gene-LOC110734299
Cellular component	GO:0032993	protein-DNA complex	gene-LOC110690105/gene-LOC110693191/gene-LOC110715285/gene-LOC110723681/gene-LOC110728933/gene-LOC110729791/gene-LOC110734400					Cellular component	GO:0030133	transport vesicle	gene-LOC110690464/gene-LOC110719493/gene-LOC110732645
Cellular component	GO:0019005	SCF ubiquitin ligase complex	gene-LOC110717518/gene-LOC110719785/gene-LOC110725768/gene-LOC110737347					Cellular component	GO:0055028	cortical microtubule	gene-LOC110708378/gene-LOC110723785
Cellular component	GO:0000152	nuclear ubiquitin ligase complex	gene-LOC110687420/gene-LOC110720092/gene-LOC110731282					Cellular component	GO:0005881	cytoplasmic microtubule	gene-LOC110708378/gene-LOC110723785
Cellular component	GO:0033180	proton-transporting V-type ATPase, V1 domain	gene-LOC110699516					Cellular component	GO:0030981	cortical microtubule cytoskeleton	gene-LOC110708378/gene-LOC110723785
Cellular component	GO:0033176	proton-transporting V-type ATPase complex	gene-LOC110699516/gene-LOC110723409					Cellular component	GO:0030660	Golgi-associated vesicle membrane	gene-LOC110686188/gene-LOC110719493
Cellular component	GO:0016469	proton-transporting two-sector ATPase complex	gene-LOC110699516/gene-LOC110703547/gene-LOC110723409/gene-LOC110733603					Cellular component	GO:0031977	thylakoid lumen	gene-LOC110699700/gene-LOC110705472/gene-LOC110719117
Cellular component	GO:0005743	mitochondrial inner membrane	gene-LOC110682216/gene-LOC110682479/gene-LOC110683717/gene-LOC110686217/gene-LOC110688244/gene-LOC110693524/gene-LOC110697814/gene-LOC110700392/gene-LOC110703582/gene-LOC110706798/gene-LOC110714168/gene-LOC110714359/gene-LOC110718244/gene-LOC110722984/gene-LOC110729265/gene-LOC110732537/gene-LOC110733347/novel.6623					Cellular component	GO:0030863	cortical cytoskeleton	gene-LOC110708378/gene-LOC110723785
Cellular component	GO:0044815	DNA packaging complex	gene-LOC110693191/gene-LOC110715285/gene-LOC110723681/gene-LOC110728933/gene-LOC110729791/gene-LOC110734400					Cellular component	GO:0005815	microtubule organizing center	gene-LOC110693557/gene-LOC110706833
Cellular component	GO:0048471	perinuclear region of cytoplasm	gene-LOC110687810/gene-LOC110725205					Cellular component	GO:0030658	transport vesicle membrane	gene-LOC110719493/gene-LOC110732645
Cellular component	GO:0000815	ESCRT III complex	gene-LOC110715703					Cellular component	GO:0005749	mitochondrial respiratory chain complex II, succinate dehydrogenase complex (ubiquinone)	gene-LOC110736916
Cellular component	GO:0005749	mitochondrial respiratory chain complex II, succinate dehydrogenase complex (ubiquinone)	gene-LOC110682479					Cellular component	GO:0045257	succinate dehydrogenase complex (ubiquinone)	gene-LOC110736916
Cellular component	GO:0045257	succinate dehydrogenase complex (ubiquinone)	gene-LOC110682479					Cellular component	GO:0045283	fumarate reductase complex	gene-LOC110736916
Cellular component	GO:0045283	fumarate reductase complex	gene-LOC110682479					Cellular component	GO:0009707	chloroplast outer membrane	gene-LOC110683199/gene-LOC110688836/gene-LOC110738658
Cellular component	GO:0045281	succinate dehydrogenase complex	gene-LOC110682479					Cellular component	GO:0030286	dynein complex	gene-LOC110723679
Cellular component	GO:0046861	glyoxysomal membrane	gene-LOC110721056					Cellular component	GO:0045281	succinate dehydrogenase complex	gene-LOC110736916
Cellular component	GO:0000782	telomere cap complex	gene-LOC110715285					Cellular component	GO:0046861	glyoxysomal membrane	gene-LOC110718539
Cellular component	GO:0000783	nuclear telomere cap complex	gene-LOC110715285					Cellular component	GO:0009527	plastid outer membrane	gene-LOC110683199/gene-LOC110688836/gene-LOC110738658
Cellular component	GO:0005719	nuclear euchromatin	gene-LOC110736551					Cellular component	GO:0005764	lysosome	gene-LOC110686188/gene-LOC110717102
Cellular component	GO:0009533	chloroplast stromal thylakoid	gene-LOC110731522					Cellular component	GO:0005930	axoneme	gene-LOC110723679
Cellular component	GO:0000322	storage vacuole	gene-LOC110705061/gene-LOC110705488					Cellular component	GO:0009897	external side of plasma membrane	gene-LOC110692403
Cellular component	GO:0000326	protein storage vacuole	gene-LOC110705061/gene-LOC110705488					Cellular component	GO:0010369	chromocenter	gene-LOC110703189
Cellular component	GO:0010319	stromule	gene-LOC110719579/gene-LOC110734973					Cellular component	GO:0012510	trans-Golgi network transport vesicle membrane	gene-LOC110719493
Cellular component	GO:0009654	photosystem II oxygen evolving complex	gene-LOC110708656/gene-LOC110736624					Cellular component	GO:0032838	plasma membrane bounded cell projection cytoplasm	gene-LOC110723679
Cellular component	GO:0009897	external side of plasma membrane	gene-LOC110688425					Cellular component	GO:0033061	DNA recombinase mediator complex	gene-LOC110714481
Cellular component	GO:0045273	respiratory chain complex II	gene-LOC110682479					Cellular component	GO:0033063	Rad51B-Rad51C-Rad51D-XRCC2 complex	gene-LOC110714481
Cellular component	GO:0008023	transcription elongation factor complex	gene-LOC110711484/gene-LOC110736551					Cellular component	GO:0045273	respiratory chain complex II	gene-LOC110736916
Cellular component	GO:0000325	plant-type vacuole	gene-LOC110682785/gene-LOC110687867/gene-LOC110693032/gene-LOC110697788/gene-LOC110699516/gene-LOC110700443/gene-LOC110705061/gene-LOC110705071/gene-LOC110705488/gene-LOC110707497/gene-LOC110709524/gene-LOC110720444					Cellular component	GO:0071458	integral component of cytoplasmic side of endoplasmic reticulum membrane	gene-LOC110686188
Cellular component	GO:0000159	protein phosphatase type 2A complex	gene-LOC110715477					Cellular component	GO:0097014	ciliary plasm	gene-LOC110723679
Cellular component	GO:0000795	synaptonemal complex	gene-LOC110725237					Cellular component	GO:0098554	cytoplasmic side of endoplasmic reticulum membrane	gene-LOC110686188
Cellular component	GO:0005885	Arp2/3 protein complex	gene-LOC110689382					Cellular component	GO:0099568	cytoplasmic region	gene-LOC110723679
Cellular component	GO:0099086	synaptonemal structure	gene-LOC110725237					Cellular component	GO:0000323	lytic vacuole	gene-LOC110686188/gene-LOC110717102
Cellular component	GO:0042644	chloroplast nucleoid	gene-LOC110719333/gene-LOC110726049					Cellular component	GO:0080008	Cul4-RING E3 ubiquitin ligase complex	gene-LOC110693557/gene-LOC110706833/gene-LOC110716618
Cellular component	GO:0045259	proton-transporting ATP synthase complex	gene-LOC110703547/gene-LOC110733603					Cellular component	GO:0015629	actin cytoskeleton	gene-LOC110716294/gene-LOC110723685
Cellular component	GO:0055028	cortical microtubule	gene-LOC110688156/gene-LOC110737132					Cellular component	GO:0098552	side of membrane	gene-LOC110686188/gene-LOC110692403
Cellular component	GO:0005764	lysosome	gene-LOC110687867/gene-LOC110715677/gene-LOC110723409					Cellular component	GO:0034702	ion channel complex	gene-LOC110703908
Cellular component	GO:0000307	cyclin-dependent protein kinase holoenzyme complex	gene-LOC110731979					Cellular component	GO:0034707	chloride channel complex	gene-LOC110703908
Cellular component	GO:0005682	U5 snRNP	gene-LOC110682152					Cellular component	GO:0008541	proteasome regulatory particle, lid subcomplex	gene-LOC110701910
Cellular component	GO:0016471	vacuolar proton-transporting V-type ATPase complex	gene-LOC110723409					Cellular component	GO:0005770	late endosome	gene-LOC110711360/gene-LOC110717102/gene-LOC110734299
Cellular component	GO:0000123	histone acetyltransferase complex	gene-LOC110701737/gene-LOC110734362					Cellular component	GO:0005680	anaphase-promoting complex	gene-LOC110692282
Cellular component	GO:0019898	extrinsic component of membrane	gene-LOC110686072/gene-LOC110692845/gene-LOC110708656/gene-LOC110723452/gene-LOC110736624					Cellular component	GO:0032586	protein storage vacuole membrane	gene-LOC110711360
Cellular component	GO:0005662	DNA replication factor A complex	gene-LOC110690105					Cellular component	GO:0005871	kinesin complex	gene-LOC110695238/gene-LOC110718870
Cellular component	GO:0000323	lytic vacuole	gene-LOC110687867/gene-LOC110715677/gene-LOC110723409					Cellular component	GO:0030659	cytoplasmic vesicle membrane	gene-LOC110686188/gene-LOC110711360/gene-LOC110717102/gene-LOC110719493/gene-LOC110732645/gene-LOC110738808
Cellular component	GO:0005615	extracellular space	gene-LOC110687867/gene-LOC110704399/gene-LOC110709658/gene-LOC110715677/gene-LOC110716608/gene-LOC110738751					Cellular component	GO:0012506	vesicle membrane	gene-LOC110686188/gene-LOC110711360/gene-LOC110717102/gene-LOC110719493/gene-LOC110732645/gene-LOC110738808
Cellular component	GO:0005770	late endosome	gene-LOC110686355/gene-LOC110688737/gene-LOC110693032/gene-LOC110705071/gene-LOC110715703/gene-LOC110722628					Cellular component	GO:0009986	cell surface	gene-LOC110692403
Cellular component	GO:0031902	late endosome membrane	gene-LOC110686355/gene-LOC110688737/gene-LOC110693032/gene-LOC110705071					Cellular component	GO:0031461	cullin-RING ubiquitin ligase complex	gene-LOC110692282/gene-LOC110693557/gene-LOC110706833/gene-LOC110716618
Cellular component	GO:0000932	P-body	gene-LOC110688029/gene-LOC110716425/gene-LOC110726712/gene-LOC110727475/gene-LOC110732450					Cellular component	GO:0031354	intrinsic component of plastid outer membrane	gene-LOC110738658
Cellular component	GO:0034045	phagophore assembly site membrane	gene-LOC110736936					Cellular component	GO:0031355	integral component of plastid outer membrane	gene-LOC110738658
Cellular component	GO:0005758	mitochondrial intermembrane space	gene-LOC110693524/gene-LOC110706798					Cellular component	GO:0031358	intrinsic component of chloroplast outer membrane	gene-LOC110738658
Cellular component	GO:0005881	cytoplasmic microtubule	gene-LOC110688156/gene-LOC110737132					Cellular component	GO:0031359	integral component of chloroplast outer membrane	gene-LOC110738658
Cellular component	GO:0030981	cortical microtubule cytoskeleton	gene-LOC110688156/gene-LOC110737132					Cellular component	GO:0030136	clathrin-coated vesicle	gene-LOC110690464/gene-LOC110719493
Cellular component	GO:0005680	anaphase-promoting complex	gene-LOC110720092					Cellular component	GO:0005876	spindle microtubule	gene-LOC110714328
Cellular component	GO:0033179	proton-transporting V-type ATPase, V0 domain	gene-LOC110723409					Cellular component	GO:0030686	90S preribosome	gene-LOC110692661
Cellular component	GO:0009707	chloroplast outer membrane	gene-LOC110682373/gene-LOC110708023/gene-LOC110713334/gene-LOC110716734/gene-LOC110725562					Cellular component	GO:0031902	late endosome membrane	gene-LOC110711360/gene-LOC110717102
Cellular component	GO:0030131	clathrin adaptor complex	gene-LOC110732528					Cellular component	GO:0005838	proteasome regulatory particle	gene-LOC110701910
Cellular component	GO:0090575	RNA polymerase II transcription factor complex	gene-LOC110715758/gene-LOC110737411/gene-LOC110739715					Cellular component	GO:0022624	proteasome accessory complex	gene-LOC110701910
Cellular component	GO:0009527	plastid outer membrane	gene-LOC110682373/gene-LOC110708023/gene-LOC110713334/gene-LOC110716734/gene-LOC110725562					Cellular component	GO:0031350	intrinsic component of plastid membrane	gene-LOC110738658
Cellular component	GO:0010287	plastoglobule	gene-LOC110709736/gene-LOC110727499/gene-LOC110730096/gene-LOC110730517					Cellular component	GO:0031351	integral component of plastid membrane	gene-LOC110738658
Cellular component	GO:0030863	cortical cytoskeleton	gene-LOC110688156/gene-LOC110737132					Cellular component	GO:0016324	apical plasma membrane	gene-LOC110738744
Cellular component	GO:0031970	organelle envelope lumen	gene-LOC110693524/gene-LOC110706798					Cellular component	GO:0031514	motile cilium	gene-LOC110723679
Cellular component	GO:0000790	nuclear chromatin	gene-LOC110725237					Cellular component	GO:0030665	clathrin-coated vesicle membrane	gene-LOC110719493
Cellular component	GO:0009986	cell surface	gene-LOC110688425					Cellular component	GO:0045177	apical part of cell	gene-LOC110738744
Cellular component	GO:0031301	integral component of organelle membrane	gene-LOC110686218/gene-LOC110687390/gene-LOC110690122/gene-LOC110694253/gene-LOC110699467/gene-LOC110705624/gene-LOC110728529/gene-LOC110733484/gene-LOC110734308					Cellular component	GO:0005929	cilium	gene-LOC110723679
Cellular component	GO:0031300	intrinsic component of organelle membrane	gene-LOC110686218/gene-LOC110687390/gene-LOC110690122/gene-LOC110694253/gene-LOC110699467/gene-LOC110705624/gene-LOC110728529/gene-LOC110733484/gene-LOC110734308					Cellular component	GO:0010008	endosome membrane	gene-LOC110686188/gene-LOC110711360/gene-LOC110717102/gene-LOC110738808
Cellular component	GO:0005815	microtubule organizing center	gene-LOC110687413/gene-LOC110714090					Cellular component	GO:0046930	pore complex	gene-LOC110738658
Cellular component	GO:0009523	photosystem II	gene-LOC110687597/gene-LOC110708656/gene-LOC110710776/gene-LOC110736624					Cellular component	GO:0031968	organelle outer membrane	gene-LOC110683199/gene-LOC110688836/gene-LOC110738658
Cellular component	GO:0005802	trans-Golgi network	gene-LOC110685979/gene-LOC110689282/gene-LOC110698669/gene-LOC110705676/gene-LOC110706358/gene-LOC110712975/gene-LOC110715303/gene-LOC110719091/gene-LOC110720352/gene-LOC110720508/gene-LOC110722164/gene-LOC110729521/gene-LOC110733479/gene-LOC110738259					Cellular component	GO:0019867	outer membrane	gene-LOC110683199/gene-LOC110688836/gene-LOC110738658
Cellular component	GO:0005847	mRNA cleavage and polyadenylation specificity factor complex	gene-LOC110704764					Cellular component	GO:0000322	storage vacuole	gene-LOC110711360
Cellular component	GO:0005963	magnesium-dependent protein serine/threonine phosphatase complex	gene-LOC110715477					Cellular component	GO:0000326	protein storage vacuole	gene-LOC110711360
Cellular component	GO:0009543	chloroplast thylakoid lumen	gene-LOC110695931/gene-LOC110736624/gene-LOC110738758					Cellular component	GO:0010319	stromule	gene-LOC110689300
Cellular component	GO:0031978	plastid thylakoid lumen	gene-LOC110695931/gene-LOC110736624/gene-LOC110738758					Cellular component	GO:0000932	P-body	gene-LOC110696069/gene-LOC110724851
Cellular component	GO:0000781	chromosome, telomeric region	gene-LOC110715285					Cellular component	GO:0005938	cell cortex	gene-LOC110708378/gene-LOC110723785
Cellular component	GO:0010598	NAD(P)H dehydrogenase complex (plastoquinone)	gene-LOC110699937					Cellular component	GO:0005819	spindle	gene-LOC110714328/gene-LOC110717102
Cellular component	GO:0035770	ribonucleoprotein granule	gene-LOC110688029/gene-LOC110716425/gene-LOC110726712/gene-LOC110727475/gene-LOC110732450					Cellular component	GO:0009501	amyloplast	gene-LOC110686141
Cellular component	GO:0036464	cytoplasmic ribonucleoprotein granule	gene-LOC110688029/gene-LOC110716425/gene-LOC110726712/gene-LOC110727475/gene-LOC110732450					Cellular component	GO:0000151	ubiquitin ligase complex	gene-LOC110692282/gene-LOC110693557/gene-LOC110706833/gene-LOC110716618
Cellular component	GO:0031248	protein acetyltransferase complex	gene-LOC110701737/gene-LOC110734362					Cellular component	GO:0000152	nuclear ubiquitin ligase complex	gene-LOC110692282
Cellular component	GO:1902493	acetyltransferase complex	gene-LOC110701737/gene-LOC110734362					Cellular component	GO:0035770	ribonucleoprotein granule	gene-LOC110696069/gene-LOC110724851
Cellular component	GO:0005689	U12-type spliceosomal complex	gene-LOC110688473					Cellular component	GO:0036464	cytoplasmic ribonucleoprotein granule	gene-LOC110696069/gene-LOC110724851
Cellular component	GO:0005771	multivesicular body	gene-LOC110715703					Cellular component	GO:0031301	integral component of organelle membrane	gene-LOC110686188/gene-LOC110738658/gene-LOC110738808
Cellular component	GO:0031901	early endosome membrane	gene-LOC110728084					Cellular component	GO:0031300	intrinsic component of organelle membrane	gene-LOC110686188/gene-LOC110738658/gene-LOC110738808
Cellular component	GO:0005811	lipid droplet	gene-LOC110712458					Cellular component	GO:0098562	cytoplasmic side of membrane	gene-LOC110686188
Cellular component	GO:0030176	integral component of endoplasmic reticulum membrane	gene-LOC110686218/gene-LOC110694253/gene-LOC110728529/gene-LOC110734308					Cellular component	GO:0098797	plasma membrane protein complex	gene-LOC110714995
Cellular component	GO:0031227	intrinsic component of endoplasmic reticulum membrane	gene-LOC110686218/gene-LOC110694253/gene-LOC110728529/gene-LOC110734308					Cellular component	GO:0030684	preribosome	gene-LOC110692661
Cellular component	GO:0031201	SNARE complex	gene-LOC110693032/gene-LOC110699365/gene-LOC110728084					Cellular component	GO:0030135	coated vesicle	gene-LOC110690464/gene-LOC110719493
Cellular component	GO:0008287	protein serine/threonine phosphatase complex	gene-LOC110715477					Cellular component	GO:0005759	mitochondrial matrix	gene-LOC110703266/gene-LOC110711671
Cellular component	GO:0030894	replisome	gene-LOC110690105					Cellular component	GO:0009524	phragmoplast	gene-LOC110714328/gene-LOC110716294
Cellular component	GO:0031350	intrinsic component of plastid membrane	gene-LOC110690122					Cellular component	GO:0005657	replication fork	gene-LOC110714481
Cellular component	GO:0031351	integral component of plastid membrane	gene-LOC110690122					Cellular component	GO:0005769	early endosome	gene-LOC110719493
Cellular component	GO:0032300	mismatch repair complex	gene-LOC110725237					Cellular component	GO:0005778	peroxisomal membrane	gene-LOC110718539
Cellular component	GO:0043601	nuclear replisome	gene-LOC110690105					Cellular component	GO:0031903	microbody membrane	gene-LOC110718539
Cellular component	GO:1903293	phosphatase complex	gene-LOC110715477					Cellular component	GO:0098590	plasma membrane region	gene-LOC110738744
Cellular component	GO:0009705	plant-type vacuole membrane	gene-LOC110682785/gene-LOC110693032/gene-LOC110697788/gene-LOC110700443/gene-LOC110705071/gene-LOC110707497/gene-LOC110709524					Cellular component	GO:0005887	integral component of plasma membrane	gene-LOC110703292/gene-LOC110712580/gene-LOC110737963
Cellular component	GO:0005667	transcription factor complex	gene-LOC110705559/gene-LOC110715758/gene-LOC110736044/gene-LOC110737411/gene-LOC110739715					Cellular component	GO:0005643	nuclear pore	gene-LOC110716618
Cellular component	GO:0000407	phagophore assembly site	gene-LOC110736936					Cellular component	GO:0005746	mitochondrial respiratory chain	gene-LOC110736916
Cellular component	GO:0016324	apical plasma membrane	gene-LOC110701099					Cellular component	GO:1902495	transmembrane transporter complex	gene-LOC110703908
Cellular component	GO:0030118	clathrin coat	gene-LOC110732528					Cellular component	GO:0098803	respiratory chain complex	gene-LOC110736916
Cellular component	GO:0045177	apical part of cell	gene-LOC110701099					Cellular component	GO:0030662	coated vesicle membrane	gene-LOC110719493
Cellular component	GO:0005874	microtubule	gene-LOC110682905/gene-LOC110683557/gene-LOC110686105/gene-LOC110687413/gene-LOC110688156/gene-LOC110710466/gene-LOC110713025/gene-LOC110713627/gene-LOC110714090/gene-LOC110721764/gene-LOC110733808/gene-LOC110737132					Cellular component	GO:1990351	transporter complex	gene-LOC110703908
Cellular component	GO:0005938	cell cortex	gene-LOC110684409/gene-LOC110686072/gene-LOC110688156/gene-LOC110737132					Cellular component	GO:0000502	proteasome complex	gene-LOC110701910
Cellular component	GO:0043596	nuclear replication fork	gene-LOC110690105					Cellular component	GO:1905369	endopeptidase complex	gene-LOC110701910
Cellular component	GO:0042646	plastid nucleoid	gene-LOC110719333/gene-LOC110726049					Cellular component	GO:0120025	plasma membrane bounded cell projection	gene-LOC110723679
Cellular component	GO:0005765	lysosomal membrane	gene-LOC110723409					Cellular component	GO:0030176	integral component of endoplasmic reticulum membrane	gene-LOC110686188
Cellular component	GO:0030119	AP-type membrane coat adaptor complex	gene-LOC110732528					Cellular component	GO:0031227	intrinsic component of endoplasmic reticulum membrane	gene-LOC110686188
Cellular component	GO:0098852	lytic vacuole membrane	gene-LOC110723409					Cellular component	GO:0005802	trans-Golgi network	gene-LOC110693649/gene-LOC110705642/gene-LOC110719493
Cellular component	GO:0016604	nuclear body	gene-LOC110687420/gene-LOC110688322/gene-LOC110689435/gene-LOC110718119/gene-LOC110720092/gene-LOC110731282/gene-LOC110739232					Cellular component	GO:1905368	peptidase complex	gene-LOC110701910
Cellular component	GO:1990391	DNA repair complex	gene-LOC110725237					Cellular component	GO:0042995	cell projection	gene-LOC110723679
Cellular component	GO:1902554	serine/threonine protein kinase complex	gene-LOC110731979					Cellular component	GO:0070469	respiratory chain	gene-LOC110736916
Cellular component	GO:1902911	protein kinase complex	gene-LOC110731979					Cellular component	GO:0098800	inner mitochondrial membrane protein complex	gene-LOC110736916
Cellular component	GO:0099081	supramolecular polymer	gene-LOC110682905/gene-LOC110683557/gene-LOC110686105/gene-LOC110687413/gene-LOC110688156/gene-LOC110710466/gene-LOC110713025/gene-LOC110713627/gene-LOC110714090/gene-LOC110721764/gene-LOC110733808/gene-LOC110737132					Cellular component	GO:0098791	Golgi subcompartment	gene-LOC110693649/gene-LOC110705642/gene-LOC110719493
Cellular component	GO:0099512	supramolecular fiber	gene-LOC110682905/gene-LOC110683557/gene-LOC110686105/gene-LOC110687413/gene-LOC110688156/gene-LOC110710466/gene-LOC110713025/gene-LOC110713627/gene-LOC110714090/gene-LOC110721764/gene-LOC110733808/gene-LOC110737132					Cellular component	GO:1990204	oxidoreductase complex	gene-LOC110736916
Cellular component	GO:0099513	polymeric cytoskeletal fiber	gene-LOC110682905/gene-LOC110683557/gene-LOC110686105/gene-LOC110687413/gene-LOC110688156/gene-LOC110710466/gene-LOC110713025/gene-LOC110713627/gene-LOC110714090/gene-LOC110721764/gene-LOC110733808/gene-LOC110737132					Cellular component	GO:0098798	mitochondrial protein complex	gene-LOC110736916
Cellular component	GO:0036452	ESCRT complex	gene-LOC110715703					Cellular component	GO:0005635	nuclear envelope	gene-LOC110716618
Cellular component	GO:0019897	extrinsic component of plasma membrane	gene-LOC110686072					Cellular component	GO:0009505	plant-type cell wall	gene-LOC110719422/gene-LOC110719843
Cellular component	GO:0031461	cullin-RING ubiquitin ligase complex	gene-LOC110687420/gene-LOC110714090/gene-LOC110717518/gene-LOC110719785/gene-LOC110720092/gene-LOC110725768/gene-LOC110731282/gene-LOC110737347					Cellular component	GO:0005743	mitochondrial inner membrane	gene-LOC110710328/gene-LOC110736916
Cellular component	GO:0009295	nucleoid	gene-LOC110719333/gene-LOC110726049					Cellular component	GO:0022626	cytosolic ribosome	gene-LOC110719843
Cellular component	GO:0098791	Golgi subcompartment	gene-LOC110685979/gene-LOC110689282/gene-LOC110698669/gene-LOC110705676/gene-LOC110706358/gene-LOC110712975/gene-LOC110715303/gene-LOC110719091/gene-LOC110720352/gene-LOC110720508/gene-LOC110722164/gene-LOC110729521/gene-LOC110733479/gene-LOC110738259					Biological process	GO:0009767	photosynthetic electron transport chain	gene-LOC110684976/gene-LOC110688563/gene-LOC110694434/gene-LOC110699700/gene-LOC110705345/gene-LOC110710372/gene-LOC110719117/gene-LOC110728455
Cellular component	GO:0005769	early endosome	gene-LOC110717183/gene-LOC110728084					Biological process	GO:0006091	generation of precursor metabolites and energy	gene-LOC110684976/gene-LOC110688563/gene-LOC110694434/gene-LOC110695777/gene-LOC110697499/gene-LOC110699700/gene-LOC110703266/gene-LOC110705177/gene-LOC110705345/gene-LOC110710372/gene-LOC110711671/gene-LOC110718311/gene-LOC110718872/gene-LOC110719117/gene-LOC110720633/gene-LOC110722334/gene-LOC110728455/gene-LOC110736916
Cellular component	GO:0005849	mRNA cleavage factor complex	gene-LOC110704764					Biological process	GO:0010109	regulation of photosynthesis	gene-LOC110699700/gene-LOC110705345/gene-LOC110710372/gene-LOC110719117/gene-LOC110723102/gene-LOC110728455
Cellular component	GO:0005744	TIM23 mitochondrial import inner membrane translocase complex	gene-LOC110703582					Biological process	GO:0022900	electron transport chain	gene-LOC110684976/gene-LOC110688563/gene-LOC110694434/gene-LOC110699700/gene-LOC110705345/gene-LOC110710372/gene-LOC110719117/gene-LOC110728455/gene-LOC110736916
Cellular component	GO:0005905	clathrin-coated pit	gene-LOC110732528					Biological process	GO:0034599	cellular response to oxidative stress	gene-LOC110686651/gene-LOC110702539/gene-LOC110705472/gene-LOC110718539/gene-LOC110719418/gene-LOC110730700/gene-LOC110735136
Cellular component	GO:0033178	proton-transporting two-sector ATPase complex, catalytic domain	gene-LOC110699516					Biological process	GO:0015979	photosynthesis	gene-LOC110684976/gene-LOC110685524/gene-LOC110688563/gene-LOC110694434/gene-LOC110699700/gene-LOC110705345/gene-LOC110707945/gene-LOC110710372/gene-LOC110714603/gene-LOC110719117/gene-LOC110721425/gene-LOC110723102/gene-LOC110728455
Cellular component	GO:0031977	thylakoid lumen	gene-LOC110695931/gene-LOC110736624/gene-LOC110738758					Biological process	GO:0006006	glucose metabolic process	gene-LOC110685524/gene-LOC110695777/gene-LOC110697499/gene-LOC110705177/gene-LOC110718872
Cellular component	GO:0000145	exocyst	gene-LOC110684409					Biological process	GO:0009902	chloroplast relocation	gene-LOC110683199/gene-LOC110686384/gene-LOC110688836/gene-LOC110695238/gene-LOC110711235
Cellular component	GO:0005852	eukaryotic translation initiation factor 3 complex	gene-LOC110711696					Biological process	GO:0019750	chloroplast localization	gene-LOC110683199/gene-LOC110686384/gene-LOC110688836/gene-LOC110695238/gene-LOC110711235
Cellular component	GO:0098590	plasma membrane region	gene-LOC110701099/gene-LOC110732528					Biological process	GO:0051644	plastid localization	gene-LOC110683199/gene-LOC110686384/gene-LOC110688836/gene-LOC110695238/gene-LOC110711235
Cellular component	GO:0009521	photosystem	gene-LOC110687597/gene-LOC110708656/gene-LOC110710776/gene-LOC110736624					Biological process	GO:0051667	establishment of plastid localization	gene-LOC110683199/gene-LOC110686384/gene-LOC110688836/gene-LOC110695238/gene-LOC110711235
Cellular component	GO:0046540	U4/U6 x U5 tri-snRNP complex	gene-LOC110682152					Biological process	GO:0016109	tetraterpenoid biosynthetic process	gene-LOC110705345/gene-LOC110707945/gene-LOC110710372/gene-LOC110718499/gene-LOC110726682
Cellular component	GO:0005684	U2-type spliceosomal complex	gene-LOC110708072					Biological process	GO:0016117	carotenoid biosynthetic process	gene-LOC110705345/gene-LOC110707945/gene-LOC110710372/gene-LOC110718499/gene-LOC110726682
Cellular component	GO:0031965	nuclear membrane	gene-LOC110699167/gene-LOC110718527					Biological process	GO:0019684	photosynthesis, light reaction	gene-LOC110684976/gene-LOC110688563/gene-LOC110694434/gene-LOC110699700/gene-LOC110705345/gene-LOC110710372/gene-LOC110719117/gene-LOC110728455
Cellular component	GO:0000794	condensed nuclear chromosome	gene-LOC110725237					Biological process	GO:0016108	tetraterpenoid metabolic process	gene-LOC110705345/gene-LOC110707945/gene-LOC110710372/gene-LOC110718499/gene-LOC110726682
Cellular component	GO:1990204	oxidoreductase complex	gene-LOC110682479/gene-LOC110708656/gene-LOC110728546/gene-LOC110736624					Biological process	GO:0016116	carotenoid metabolic process	gene-LOC110705345/gene-LOC110707945/gene-LOC110710372/gene-LOC110718499/gene-LOC110726682
Cellular component	GO:0010008	endosome membrane	gene-LOC110686355/gene-LOC110688737/gene-LOC110693032/gene-LOC110705071/gene-LOC110715584/gene-LOC110715703/gene-LOC110723920/gene-LOC110728084					Biological process	GO:0006081	cellular aldehyde metabolic process	gene-LOC110683465/gene-LOC110686643/gene-LOC110688258/gene-LOC110700461/gene-LOC110705046/gene-LOC110722334
Cellular component	GO:0005623	cell	gene-LOC110701122					Biological process	GO:0010027	thylakoid membrane organization	gene-LOC110699700/gene-LOC110705345/gene-LOC110710372/gene-LOC110714995/gene-LOC110719117
Cellular component	GO:0097526	spliceosomal tri-snRNP complex	gene-LOC110682152					Biological process	GO:0009657	plastid organization	gene-LOC110683199/gene-LOC110686384/gene-LOC110687485/gene-LOC110688836/gene-LOC110695238/gene-LOC110699700/gene-LOC110705345/gene-LOC110710372/gene-LOC110711235/gene-LOC110714995/gene-LOC110718502/gene-LOC110719117/gene-LOC110739011
Cellular component	GO:0000151	ubiquitin ligase complex	gene-LOC110687420/gene-LOC110705036/gene-LOC110714090/gene-LOC110717518/gene-LOC110719785/gene-LOC110720092/gene-LOC110725768/gene-LOC110731282/gene-LOC110737347					Biological process	GO:0009668	plastid membrane organization	gene-LOC110699700/gene-LOC110705345/gene-LOC110710372/gene-LOC110714995/gene-LOC110719117
Cellular component	GO:0031968	organelle outer membrane	gene-LOC110682373/gene-LOC110708023/gene-LOC110713334/gene-LOC110716734/gene-LOC110725562					Biological process	GO:1901605	alpha-amino acid metabolic process	gene-LOC110686958/gene-LOC110697046/gene-LOC110700147/gene-LOC110702951/gene-LOC110707528/gene-LOC110709241/gene-LOC110712582/gene-LOC110713319/gene-LOC110724734/gene-LOC110726079/gene-LOC110732265/gene-LOC110736278
Cellular component	GO:0015630	microtubule cytoskeleton	gene-LOC110682905/gene-LOC110683557/gene-LOC110686105/gene-LOC110687413/gene-LOC110688156/gene-LOC110710466/gene-LOC110713025/gene-LOC110713627/gene-LOC110714090/gene-LOC110721764/gene-LOC110733808/gene-LOC110737132					Biological process	GO:0006094	gluconeogenesis	gene-LOC110695777/gene-LOC110705177/gene-LOC110718872
Cellular component	GO:0019867	outer membrane	gene-LOC110682373/gene-LOC110708023/gene-LOC110713334/gene-LOC110716734/gene-LOC110725562					Biological process	GO:0006090	pyruvate metabolic process	gene-LOC110686643/gene-LOC110695777/gene-LOC110697499/gene-LOC110705046/gene-LOC110705177/gene-LOC110718872
Cellular component	GO:0009522	photosystem I	gene-LOC110710776					Biological process	GO:0003002	regionalization	gene-LOC110683698/gene-LOC110690464/gene-LOC110692403/gene-LOC110693353/gene-LOC110696116/gene-LOC110706924/gene-LOC110734299/novel.6056
Cellular component	GO:0098687	chromosomal region	gene-LOC110715285/gene-LOC110719384					Biological process	GO:0061077	chaperone-mediated protein folding	gene-LOC110687804/gene-LOC110696035/gene-LOC110718502/gene-LOC110736222/gene-LOC110739011
Cellular component	GO:0000793	condensed chromosome	gene-LOC110724124/gene-LOC110725237					Biological process	GO:0019319	hexose biosynthetic process	gene-LOC110695777/gene-LOC110705177/gene-LOC110718872
Cellular component	GO:0080008	Cul4-RING E3 ubiquitin ligase complex	gene-LOC110687420/gene-LOC110714090/gene-LOC110731282					Biological process	GO:0072593	reactive oxygen species metabolic process	gene-LOC110699018/gene-LOC110699700/gene-LOC110701606/gene-LOC110711843/gene-LOC110718539/gene-LOC110719117/gene-LOC110719789/gene-LOC110730700/gene-LOC110735136
Cellular component	GO:0005788	endoplasmic reticulum lumen	gene-LOC110736867					Biological process	GO:0009904	chloroplast accumulation movement	gene-LOC110686384/gene-LOC110695238/gene-LOC110711235
Cellular component	GO:0090406	pollen tube	gene-LOC110734387					Biological process	GO:0010030	positive regulation of seed germination	gene-LOC110682493/gene-LOC110724431/gene-LOC110729653
Cellular component	GO:0005657	replication fork	gene-LOC110690105					Biological process	GO:0009658	chloroplast organization	gene-LOC110683199/gene-LOC110686384/gene-LOC110687485/gene-LOC110688836/gene-LOC110695238/gene-LOC110705345/gene-LOC110710372/gene-LOC110711235/gene-LOC110718502/gene-LOC110739011
Cellular component	GO:0015629	actin cytoskeleton	gene-LOC110689382					Biological process	GO:0009637	response to blue light	gene-LOC110686384/gene-LOC110705345/gene-LOC110710372/gene-LOC110711235/gene-LOC110728517
Cellular component	GO:0098552	side of membrane	gene-LOC110688425					Biological process	GO:0009070	serine family amino acid biosynthetic process	gene-LOC110702951/gene-LOC110707528/gene-LOC110713319/gene-LOC110736278
Cellular component	GO:0042995	cell projection	gene-LOC110689382/gene-LOC110734387					Biological process	GO:0005996	monosaccharide metabolic process	gene-LOC110685524/gene-LOC110695777/gene-LOC110697499/gene-LOC110705177/gene-LOC110718872/gene-LOC110719483/gene-LOC110720633
Cellular component	GO:0005643	nuclear pore	gene-LOC110692672					Biological process	GO:0008299	isoprenoid biosynthetic process	gene-LOC110682124/gene-LOC110686643/gene-LOC110697046/gene-LOC110705046/gene-LOC110705345/gene-LOC110707945/gene-LOC110710372/gene-LOC110718499/gene-LOC110726682
Cellular component	GO:0030117	membrane coat	gene-LOC110732528					Biological process	GO:0006814	sodium ion transport	gene-LOC110681752/gene-LOC110687452/gene-LOC110715826
Cellular component	GO:0048475	coated membrane	gene-LOC110732528					Biological process	GO:0019318	hexose metabolic process	gene-LOC110685524/gene-LOC110695777/gene-LOC110697499/gene-LOC110705177/gene-LOC110718872/gene-LOC110719483
Cellular component	GO:0009524	phragmoplast	gene-LOC110682972/gene-LOC110684409/gene-LOC110715837					Biological process	GO:0010205	photoinhibition	gene-LOC110699700/gene-LOC110719117
Cellular component	GO:0070469	respiratory chain	gene-LOC110682479/novel.6623					Biological process	GO:0043155	negative regulation of photosynthesis, light reaction	gene-LOC110699700/gene-LOC110719117
Cellular component	GO:0042788	polysomal ribosome	gene-LOC110711696					Biological process	GO:0080183	response to photooxidative stress	gene-LOC110705345/gene-LOC110710372
Cellular component	GO:0005746	mitochondrial respiratory chain	gene-LOC110682479					Biological process	GO:1902171	regulation of tocopherol cyclase activity	gene-LOC110705345/gene-LOC110710372
Cellular component	GO:0098803	respiratory chain complex	gene-LOC110682479					Biological process	GO:1902326	positive regulation of chlorophyll biosynthetic process	gene-LOC110705345/gene-LOC110710372
Cellular component	GO:0005875	microtubule associated complex	gene-LOC110687413/gene-LOC110714090					Biological process	GO:1904143	positive regulation of carotenoid biosynthetic process	gene-LOC110705345/gene-LOC110710372
Cellular component	GO:0098800	inner mitochondrial membrane protein complex	gene-LOC110682479/gene-LOC110703582					Biological process	GO:0009903	chloroplast avoidance movement	gene-LOC110686384/gene-LOC110695238/gene-LOC110711235
Cellular component	GO:0030532	small nuclear ribonucleoprotein complex	gene-LOC110682152					Biological process	GO:0007389	pattern specification process	gene-LOC110683698/gene-LOC110690464/gene-LOC110692403/gene-LOC110693353/gene-LOC110696116/gene-LOC110706924/gene-LOC110734299/novel.6056
Cellular component	GO:0097525	spliceosomal snRNP complex	gene-LOC110682152					Biological process	GO:0051656	establishment of organelle localization	gene-LOC110683199/gene-LOC110686384/gene-LOC110688836/gene-LOC110695238/gene-LOC110711235
Cellular component	GO:0000228	nuclear chromosome	gene-LOC110690105/gene-LOC110725237					Biological process	GO:0009845	seed germination	gene-LOC110682493/gene-LOC110696069/gene-LOC110699018/gene-LOC110706924/gene-LOC110724431/gene-LOC110724794/gene-LOC110729653
Cellular component	GO:0005844	polysome	gene-LOC110711696					Biological process	GO:0006720	isoprenoid metabolic process	gene-LOC110682124/gene-LOC110686643/gene-LOC110697046/gene-LOC110705046/gene-LOC110705345/gene-LOC110707945/gene-LOC110710372/gene-LOC110718499/gene-LOC110726682
Cellular component	GO:0005635	nuclear envelope	gene-LOC110692672/gene-LOC110699167/gene-LOC110718527					Biological process	GO:0006572	tyrosine catabolic process	gene-LOC110686958/gene-LOC110700147
Cellular component	GO:0120114	Sm-like protein family complex	gene-LOC110682152					Biological process	GO:0031279	regulation of cyclase activity	gene-LOC110705345/gene-LOC110710372
Cellular component	GO:0005681	spliceosomal complex	gene-LOC110682152/gene-LOC110688322/gene-LOC110688473/gene-LOC110708072/gene-LOC110733602					Biological process	GO:0006897	endocytosis	gene-LOC110686384/gene-LOC110690464/gene-LOC110711235/gene-LOC110716294/gene-LOC110723685
Cellular component	GO:0016607	nuclear speck	gene-LOC110688322/gene-LOC110739232					Biological process	GO:0009735	response to cytokinin	gene-LOC110682789/gene-LOC110696116/gene-LOC110699700/gene-LOC110718539/gene-LOC110719117/gene-LOC110724610/gene-LOC110726178/gene-LOC110729653
Cellular component	GO:0120025	plasma membrane bounded cell projection	gene-LOC110734387					Biological process	GO:0042398	cellular modified amino acid biosynthetic process	gene-LOC110687789/gene-LOC110700461/gene-LOC110732265
Cellular component	GO:0005759	mitochondrial matrix	gene-LOC110688244/gene-LOC110700413					Biological process	GO:0015743	malate transport	gene-LOC110681752/gene-LOC110687452
Cellular component	GO:0030659	cytoplasmic vesicle membrane	gene-LOC110686355/gene-LOC110688737/gene-LOC110693032/gene-LOC110705071/gene-LOC110715584/gene-LOC110715703/gene-LOC110723920/gene-LOC110728084					Biological process	GO:0042822	pyridoxal phosphate metabolic process	gene-LOC110683465/gene-LOC110688258
Cellular component	GO:0098798	mitochondrial protein complex	gene-LOC110682479/gene-LOC110703582					Biological process	GO:0042823	pyridoxal phosphate biosynthetic process	gene-LOC110683465/gene-LOC110688258
Cellular component	GO:0012506	vesicle membrane	gene-LOC110686355/gene-LOC110688737/gene-LOC110693032/gene-LOC110705071/gene-LOC110715584/gene-LOC110715703/gene-LOC110723920/gene-LOC110728084					Biological process	GO:0051013	microtubule severing	gene-LOC110693557/gene-LOC110706833
Cellular component	GO:0022625	cytosolic large ribosomal subunit	gene-LOC110722123					Biological process	GO:1905156	negative regulation of photosynthesis	gene-LOC110699700/gene-LOC110719117
Cellular component	GO:0015934	large ribosomal subunit	gene-LOC110722123					Biological process	GO:0016114	terpenoid biosynthetic process	gene-LOC110686643/gene-LOC110697046/gene-LOC110705345/gene-LOC110707945/gene-LOC110710372/gene-LOC110718499/gene-LOC110726682
Cellular component	GO:0022626	cytosolic ribosome	gene-LOC110688287/gene-LOC110722123					Biological process	GO:0016052	carbohydrate catabolic process	gene-LOC110688721/gene-LOC110691952/gene-LOC110695777/gene-LOC110697499/gene-LOC110705177/gene-LOC110714985/gene-LOC110718872/gene-LOC110719422/gene-LOC110724794
Cellular component	GO:0061695	transferase complex, transferring phosphorus-containing groups	gene-LOC110731979					Biological process	GO:0048832	specification of plant organ number	gene-LOC110693353/gene-LOC110696116
Cellular component	GO:0044391	ribosomal subunit	gene-LOC110722123					Biological process	GO:0048833	specification of floral organ number	gene-LOC110693353/gene-LOC110696116
Biological process	GO:0016036	cellular response to phosphate starvation	gene-LOC110685979/gene-LOC110699590/gene-LOC110706317/gene-LOC110707947/gene-LOC110708023/gene-LOC110710130/gene-LOC110712596/gene-LOC110712613/gene-LOC110714172/gene-LOC110720352/gene-LOC110721457/gene-LOC110722828/gene-LOC110722829/gene-LOC110724176/gene-LOC110725562/gene-LOC110725637/gene-LOC110728529/gene-LOC110732365/gene-LOC110738135/gene-LOC110738136					Biological process	GO:1901403	positive regulation of tetrapyrrole metabolic process	gene-LOC110705345/gene-LOC110710372
Biological process	GO:2000243	positive regulation of reproductive process	gene-LOC110689435/gene-LOC110698454/gene-LOC110699265/gene-LOC110704165/gene-LOC110705102/gene-LOC110706679/gene-LOC110709730/gene-LOC110709970/gene-LOC110718119/gene-LOC110720629/gene-LOC110721084/gene-LOC110721693/gene-LOC110725236/gene-LOC110732282/gene-LOC110733431/gene-LOC110735198/gene-LOC110735659/gene-LOC110739134					Biological process	GO:1901465	positive regulation of tetrapyrrole biosynthetic process	gene-LOC110705345/gene-LOC110710372
Biological process	GO:0009267	cellular response to starvation	gene-LOC110685979/gene-LOC110693605/gene-LOC110699590/gene-LOC110706317/gene-LOC110707497/gene-LOC110707947/gene-LOC110708023/gene-LOC110710130/gene-LOC110712596/gene-LOC110712613/gene-LOC110714172/gene-LOC110720352/gene-LOC110721457/gene-LOC110722828/gene-LOC110722829/gene-LOC110724176/gene-LOC110725562/gene-LOC110725637/gene-LOC110728529/gene-LOC110732365/gene-LOC110738135/gene-LOC110738136					Biological process	GO:0006099	tricarboxylic acid cycle	gene-LOC110703266/gene-LOC110718311/gene-LOC110722334/gene-LOC110736916
Biological process	GO:0006817	phosphate ion transport	gene-LOC110681874/gene-LOC110685979/gene-LOC110706358/gene-LOC110709363/gene-LOC110712975/gene-LOC110720352/gene-LOC110728529/gene-LOC110733127/gene-LOC110734364					Biological process	GO:0009069	serine family amino acid metabolic process	gene-LOC110702951/gene-LOC110707528/gene-LOC110713319/gene-LOC110736278
Biological process	GO:0042542	response to hydrogen peroxide	gene-LOC110682884/gene-LOC110684083/gene-LOC110688446/gene-LOC110689282/gene-LOC110693566/gene-LOC110695068/gene-LOC110696834/gene-LOC110699212/gene-LOC110700685/gene-LOC110704165/gene-LOC110713158/gene-LOC110726354/gene-LOC110731606/gene-LOC110733373/gene-LOC110735659/gene-LOC110739213					Biological process	GO:0009259	ribonucleotide metabolic process	gene-LOC110682124/gene-LOC110682789/gene-LOC110685819/gene-LOC110695777/gene-LOC110697499/gene-LOC110705177/gene-LOC110712494/gene-LOC110718872/gene-LOC110720496
Biological process	GO:0009408	response to heat	gene-LOC110682884/gene-LOC110684083/gene-LOC110686150/gene-LOC110686355/gene-LOC110688446/gene-LOC110688737/gene-LOC110689144/gene-LOC110690729/gene-LOC110693456/gene-LOC110695211/gene-LOC110696834/gene-LOC110697133/gene-LOC110699212/gene-LOC110700485/gene-LOC110700544/gene-LOC110700685/gene-LOC110703610/gene-LOC110707827/gene-LOC110710776/gene-LOC110715584/gene-LOC110718505/gene-LOC110718527/gen…					Biological process	GO:0019693	ribose phosphate metabolic process	gene-LOC110682124/gene-LOC110682789/gene-LOC110685819/gene-LOC110695777/gene-LOC110697499/gene-LOC110705177/gene-LOC110712494/gene-LOC110718872/gene-LOC110720496
Biological process	GO:0042594	response to starvation	gene-LOC110685979/gene-LOC110693605/gene-LOC110699590/gene-LOC110706317/gene-LOC110707497/gene-LOC110707947/gene-LOC110708023/gene-LOC110710130/gene-LOC110712596/gene-LOC110712613/gene-LOC110714172/gene-LOC110720352/gene-LOC110721457/gene-LOC110722828/gene-LOC110722829/gene-LOC110724176/gene-LOC110725562/gene-LOC110725637/gene-LOC110728529/gene-LOC110732365/gene-LOC110736936/gene-LOC110738135/gen…					Biological process	GO:0042816	vitamin B6 metabolic process	gene-LOC110683465/gene-LOC110688258
Biological process	GO:0009642	response to light intensity	gene-LOC110682884/gene-LOC110684083/gene-LOC110686355/gene-LOC110687333/gene-LOC110687420/gene-LOC110688322/gene-LOC110688446/gene-LOC110688737/gene-LOC110689435/gene-LOC110692940/gene-LOC110696834/gene-LOC110697255/gene-LOC110699212/gene-LOC110700685/gene-LOC110707497/gene-LOC110708227/gene-LOC110710776/gene-LOC110718119/gene-LOC110726354/gene-LOC110731282/gene-LOC110731606/gene-LOC110733373/nov…					Biological process	GO:0042819	vitamin B6 biosynthetic process	gene-LOC110683465/gene-LOC110688258
Biological process	GO:0005982	starch metabolic process	gene-LOC110683757/gene-LOC110684699/gene-LOC110690647/gene-LOC110694413/gene-LOC110698445/gene-LOC110705112/gene-LOC110706636/gene-LOC110706679/gene-LOC110709730/gene-LOC110710157/gene-LOC110720321/gene-LOC110728530/gene-LOC110731330/gene-LOC110735152/gene-LOC110738799					Biological process	GO:1901562	response to paraquat	gene-LOC110705345/gene-LOC110710372
Biological process	GO:0019374	galactolipid metabolic process	gene-LOC110696555/gene-LOC110697108/gene-LOC110708023/gene-LOC110709064/gene-LOC110725562					Biological process	GO:0016054	organic acid catabolic process	gene-LOC110686958/gene-LOC110700147/gene-LOC110709241/gene-LOC110712582/gene-LOC110721632/gene-LOC110729653
Biological process	GO:0031669	cellular response to nutrient levels	gene-LOC110685979/gene-LOC110693605/gene-LOC110699590/gene-LOC110706317/gene-LOC110707497/gene-LOC110707947/gene-LOC110708023/gene-LOC110710130/gene-LOC110712596/gene-LOC110712613/gene-LOC110714172/gene-LOC110720352/gene-LOC110721457/gene-LOC110722828/gene-LOC110722829/gene-LOC110724176/gene-LOC110725562/gene-LOC110725637/gene-LOC110728529/gene-LOC110732365/gene-LOC110738135/gene-LOC110738136					Biological process	GO:1901606	alpha-amino acid catabolic process	gene-LOC110686958/gene-LOC110700147/gene-LOC110709241/gene-LOC110712582
Biological process	GO:0048582	positive regulation of post-embryonic development	gene-LOC110689435/gene-LOC110698454/gene-LOC110699265/gene-LOC110704165/gene-LOC110705102/gene-LOC110706679/gene-LOC110709730/gene-LOC110710776/gene-LOC110718119/gene-LOC110720629/gene-LOC110721084/gene-LOC110721693/gene-LOC110725236/gene-LOC110732282/gene-LOC110733431/gene-LOC110735198/gene-LOC110735659/gene-LOC110739715					Biological process	GO:0090351	seedling development	gene-LOC110682493/gene-LOC110696069/gene-LOC110699018/gene-LOC110706924/gene-LOC110724431/gene-LOC110724794/gene-LOC110729653
Biological process	GO:0019318	hexose metabolic process	gene-LOC110701204/gene-LOC110701205/gene-LOC110702866/gene-LOC110703388/gene-LOC110703610/gene-LOC110706679/gene-LOC110707065/gene-LOC110709730/gene-LOC110715303/gene-LOC110719693/gene-LOC110720321/gene-LOC110722698/gene-LOC110724639/gene-LOC110731993/gene-LOC110735027/gene-LOC110736533/gene-LOC110736534/gene-LOC110738799					Biological process	GO:0080177	plastoglobule organization	gene-LOC110705345/gene-LOC110710372
Biological process	GO:0031667	response to nutrient levels	gene-LOC110685979/gene-LOC110688300/gene-LOC110693605/gene-LOC110699590/gene-LOC110706317/gene-LOC110707497/gene-LOC110707947/gene-LOC110708023/gene-LOC110710130/gene-LOC110712596/gene-LOC110712613/gene-LOC110714172/gene-LOC110720352/gene-LOC110721457/gene-LOC110722828/gene-LOC110722829/gene-LOC110724176/gene-LOC110725562/gene-LOC110725637/gene-LOC110728529/gene-LOC110732365/gene-LOC110736936/gen…					Biological process	GO:0009150	purine ribonucleotide metabolic process	gene-LOC110682124/gene-LOC110682789/gene-LOC110685819/gene-LOC110695777/gene-LOC110697499/gene-LOC110705177/gene-LOC110718872/gene-LOC110720496
Biological process	GO:0051094	positive regulation of developmental process	gene-LOC110682067/gene-LOC110689435/gene-LOC110698454/gene-LOC110698729/gene-LOC110699265/gene-LOC110703317/gene-LOC110704165/gene-LOC110705102/gene-LOC110705669/gene-LOC110706679/gene-LOC110709730/gene-LOC110710776/gene-LOC110718119/gene-LOC110720629/gene-LOC110721084/gene-LOC110721693/gene-LOC110725236/gene-LOC110732282/gene-LOC110733431/gene-LOC110735198/gene-LOC110735659/gene-LOC110739715					Biological process	GO:0080144	amino acid homeostasis	gene-LOC110697499/gene-LOC110721179
Biological process	GO:0009117	nucleotide metabolic process	gene-LOC110682084/gene-LOC110682517/gene-LOC110686127/gene-LOC110687816/gene-LOC110688333/gene-LOC110689435/gene-LOC110690913/gene-LOC110692204/gene-LOC110692992/gene-LOC110694413/gene-LOC110696056/gene-LOC110698669/gene-LOC110700051/gene-LOC110702866/gene-LOC110703547/gene-LOC110704621/gene-LOC110706545/gene-LOC110706679/gene-LOC110707065/gene-LOC110709254/gene-LOC110709730/gene-LOC110714450/gen…					Biological process	GO:0046686	response to cadmium ion	gene-LOC110686643/gene-LOC110695777/gene-LOC110701910/gene-LOC110705177/gene-LOC110718872/gene-LOC110719422/gene-LOC110729653/gene-LOC110739176
Biological process	GO:0055062	phosphate ion homeostasis	gene-LOC110689357/gene-LOC110690494/gene-LOC110694671/gene-LOC110717448/gene-LOC110719883/gene-LOC110724999/gene-LOC110732402					Biological process	GO:0006163	purine nucleotide metabolic process	gene-LOC110682124/gene-LOC110682789/gene-LOC110685819/gene-LOC110695777/gene-LOC110697499/gene-LOC110705177/gene-LOC110718872/gene-LOC110720496
Biological process	GO:0072506	trivalent inorganic anion homeostasis	gene-LOC110689357/gene-LOC110690494/gene-LOC110694671/gene-LOC110717448/gene-LOC110719883/gene-LOC110724999/gene-LOC110732402					Biological process	GO:0006721	terpenoid metabolic process	gene-LOC110686643/gene-LOC110697046/gene-LOC110705345/gene-LOC110707945/gene-LOC110710372/gene-LOC110718499/gene-LOC110726682
Biological process	GO:0046486	glycerolipid metabolic process	gene-LOC110687456/gene-LOC110688041/gene-LOC110690494/gene-LOC110692978/gene-LOC110694671/gene-LOC110697108/gene-LOC110703238/gene-LOC110704157/gene-LOC110707948/gene-LOC110708683/gene-LOC110708716/gene-LOC110711231/gene-LOC110712895/gene-LOC110714120/gene-LOC110719696/gene-LOC110720983/gene-LOC110721841/gene-LOC110723814/gene-LOC110724999/gene-LOC110725142/gene-LOC110729161/gene-LOC110730138/gen…					Biological process	GO:0006787	porphyrin-containing compound catabolic process	gene-LOC110705345/gene-LOC110707945/gene-LOC110710372
Biological process	GO:0006753	nucleoside phosphate metabolic process	gene-LOC110682084/gene-LOC110682517/gene-LOC110686127/gene-LOC110687816/gene-LOC110688333/gene-LOC110689435/gene-LOC110690913/gene-LOC110692204/gene-LOC110692992/gene-LOC110694413/gene-LOC110696056/gene-LOC110698669/gene-LOC110700051/gene-LOC110702866/gene-LOC110703547/gene-LOC110704621/gene-LOC110706545/gene-LOC110706679/gene-LOC110707065/gene-LOC110709254/gene-LOC110709730/gene-LOC110714450/gen…					Biological process	GO:0019747	regulation of isoprenoid metabolic process	gene-LOC110697046/gene-LOC110705345/gene-LOC110710372
Biological process	GO:0051240	positive regulation of multicellular organismal process	gene-LOC110689435/gene-LOC110698454/gene-LOC110699265/gene-LOC110704165/gene-LOC110705102/gene-LOC110706679/gene-LOC110709730/gene-LOC110710776/gene-LOC110718119/gene-LOC110720629/gene-LOC110721084/gene-LOC110721693/gene-LOC110725236/gene-LOC110732282/gene-LOC110733431/gene-LOC110735198/gene-LOC110735659/gene-LOC110739715					Biological process	GO:0033015	tetrapyrrole catabolic process	gene-LOC110705345/gene-LOC110707945/gene-LOC110710372
Biological process	GO:0009644	response to high light intensity	gene-LOC110682884/gene-LOC110684083/gene-LOC110688322/gene-LOC110688446/gene-LOC110692940/gene-LOC110696834/gene-LOC110697255/gene-LOC110699212/gene-LOC110700685/gene-LOC110708227/gene-LOC110710776/gene-LOC110726354/gene-LOC110731606/gene-LOC110733373					Biological process	GO:0015740	C4-dicarboxylate transport	gene-LOC110681752/gene-LOC110687452
Biological process	GO:0006650	glycerophospholipid metabolic process	gene-LOC110687456/gene-LOC110688041/gene-LOC110690494/gene-LOC110694671/gene-LOC110703238/gene-LOC110704157/gene-LOC110707948/gene-LOC110708683/gene-LOC110708716/gene-LOC110711231/gene-LOC110719696/gene-LOC110720983/gene-LOC110721841/gene-LOC110723814/gene-LOC110724999/gene-LOC110729161/gene-LOC110730138/gene-LOC110731241/gene-LOC110736814					Biological process	GO:0006096	glycolytic process	gene-LOC110695777/gene-LOC110697499/gene-LOC110705177/gene-LOC110718872
Biological process	GO:0031668	cellular response to extracellular stimulus	gene-LOC110685979/gene-LOC110689282/gene-LOC110693605/gene-LOC110699590/gene-LOC110706317/gene-LOC110707497/gene-LOC110707947/gene-LOC110708023/gene-LOC110710130/gene-LOC110712596/gene-LOC110712613/gene-LOC110714172/gene-LOC110720352/gene-LOC110721457/gene-LOC110722828/gene-LOC110722829/gene-LOC110724176/gene-LOC110725562/gene-LOC110725637/gene-LOC110728529/gene-LOC110732365/gene-LOC110738135/gen…					Biological process	GO:0006165	nucleoside diphosphate phosphorylation	gene-LOC110695777/gene-LOC110697499/gene-LOC110705177/gene-LOC110718872
Biological process	GO:0009911	positive regulation of flower development	gene-LOC110689435/gene-LOC110698454/gene-LOC110699265/gene-LOC110705102/gene-LOC110706679/gene-LOC110709730/gene-LOC110718119/gene-LOC110721693/gene-LOC110725236/gene-LOC110732282/gene-LOC110733431/gene-LOC110735198					Biological process	GO:0006757	ATP generation from ADP	gene-LOC110695777/gene-LOC110697499/gene-LOC110705177/gene-LOC110718872
Biological process	GO:0000302	response to reactive oxygen species	gene-LOC110682087/gene-LOC110682884/gene-LOC110684083/gene-LOC110688446/gene-LOC110689282/gene-LOC110693566/gene-LOC110695068/gene-LOC110696834/gene-LOC110699212/gene-LOC110700685/gene-LOC110704165/gene-LOC110713158/gene-LOC110721056/gene-LOC110726354/gene-LOC110731606/gene-LOC110733373/gene-LOC110735659/gene-LOC110739213/novel.2935/novel.6114					Biological process	GO:0009135	purine nucleoside diphosphate metabolic process	gene-LOC110695777/gene-LOC110697499/gene-LOC110705177/gene-LOC110718872
Biological process	GO:0006012	galactose metabolic process	gene-LOC110701204/gene-LOC110701205/gene-LOC110719693/gene-LOC110722698/gene-LOC110736533/gene-LOC110736534					Biological process	GO:0009179	purine ribonucleoside diphosphate metabolic process	gene-LOC110695777/gene-LOC110697499/gene-LOC110705177/gene-LOC110718872
Biological process	GO:0051262	protein tetramerization	gene-LOC110699590/gene-LOC110722828/gene-LOC110722829/gene-LOC110732365/gene-LOC110738135/gene-LOC110738136					Biological process	GO:0009185	ribonucleoside diphosphate metabolic process	gene-LOC110695777/gene-LOC110697499/gene-LOC110705177/gene-LOC110718872
Biological process	GO:0009991	response to extracellular stimulus	gene-LOC110685979/gene-LOC110688300/gene-LOC110689282/gene-LOC110693605/gene-LOC110699590/gene-LOC110706317/gene-LOC110707497/gene-LOC110707947/gene-LOC110708023/gene-LOC110710130/gene-LOC110712596/gene-LOC110712613/gene-LOC110714172/gene-LOC110720352/gene-LOC110721457/gene-LOC110722828/gene-LOC110722829/gene-LOC110724176/gene-LOC110725562/gene-LOC110725637/gene-LOC110728529/gene-LOC110732365/gen…					Biological process	GO:0046031	ADP metabolic process	gene-LOC110695777/gene-LOC110697499/gene-LOC110705177/gene-LOC110718872
Biological process	GO:0005996	monosaccharide metabolic process	gene-LOC110700469/gene-LOC110701204/gene-LOC110701205/gene-LOC110702866/gene-LOC110703388/gene-LOC110703610/gene-LOC110706679/gene-LOC110707065/gene-LOC110709730/gene-LOC110715303/gene-LOC110719693/gene-LOC110720321/gene-LOC110722698/gene-LOC110724639/gene-LOC110731993/gene-LOC110735027/gene-LOC110736533/gene-LOC110736534/gene-LOC110738799					Biological process	GO:0006570	tyrosine metabolic process	gene-LOC110686958/gene-LOC110700147
Biological process	GO:0071496	cellular response to external stimulus	gene-LOC110685979/gene-LOC110689282/gene-LOC110693605/gene-LOC110699590/gene-LOC110706317/gene-LOC110707497/gene-LOC110707947/gene-LOC110708023/gene-LOC110710130/gene-LOC110712596/gene-LOC110712613/gene-LOC110714172/gene-LOC110720352/gene-LOC110721457/gene-LOC110722828/gene-LOC110722829/gene-LOC110724176/gene-LOC110725562/gene-LOC110725637/gene-LOC110728529/gene-LOC110732365/gene-LOC110738135/gen…					Biological process	GO:0019288	isopentenyl diphosphate biosynthetic process, methylerythritol 4-phosphate pathway	gene-LOC110686643/gene-LOC110705046
Biological process	GO:0019252	starch biosynthetic process	gene-LOC110683757/gene-LOC110684699/gene-LOC110690647/gene-LOC110698445/gene-LOC110705112/gene-LOC110710157/gene-LOC110720321/gene-LOC110731330/gene-LOC110738799					Biological process	GO:0042593	glucose homeostasis	gene-LOC110682493/gene-LOC110724431
Biological process	GO:2000028	regulation of photoperiodism, flowering	gene-LOC110689435/gene-LOC110698423/gene-LOC110704165/gene-LOC110706957/gene-LOC110707860/gene-LOC110718119/gene-LOC110720629/gene-LOC110721084/gene-LOC110721693/gene-LOC110729106/gene-LOC110735198/gene-LOC110735659					Biological process	GO:0046654	tetrahydrofolate biosynthetic process	gene-LOC110687789/gene-LOC110732265
Biological process	GO:0055081	anion homeostasis	gene-LOC110689357/gene-LOC110690494/gene-LOC110694671/gene-LOC110717448/gene-LOC110719883/gene-LOC110724999/gene-LOC110732402					Biological process	GO:0009110	vitamin biosynthetic process	gene-LOC110683465/gene-LOC110684122/gene-LOC110686958/gene-LOC110688258/gene-LOC110732265
Biological process	GO:0034250	positive regulation of cellular amide metabolic process	gene-LOC110690729/gene-LOC110700485/gene-LOC110700685/gene-LOC110711696/gene-LOC110726354/gene-LOC110726558/gene-LOC110731651					Biological process	GO:0046939	nucleotide phosphorylation	gene-LOC110695777/gene-LOC110697499/gene-LOC110705177/gene-LOC110718872
Biological process	GO:0045727	positive regulation of translation	gene-LOC110690729/gene-LOC110700485/gene-LOC110700685/gene-LOC110711696/gene-LOC110726354/gene-LOC110726558/gene-LOC110731651					Biological process	GO:0009704	de-etiolation	gene-LOC110718502/gene-LOC110739011
Biological process	GO:0006531	aspartate metabolic process	gene-LOC110691006/gene-LOC110702107/gene-LOC110714450/gene-LOC110731599					Biological process	GO:0048564	photosystem I assembly	gene-LOC110699700/gene-LOC110719117
Biological process	GO:0072524	pyridine-containing compound metabolic process	gene-LOC110682084/gene-LOC110695399/gene-LOC110696056/gene-LOC110700051/gene-LOC110703356/gene-LOC110714450/gene-LOC110731599					Biological process	GO:0006766	vitamin metabolic process	gene-LOC110683465/gene-LOC110684122/gene-LOC110686958/gene-LOC110688258/gene-LOC110732265
Biological process	GO:0072525	pyridine-containing compound biosynthetic process	gene-LOC110682084/gene-LOC110695399/gene-LOC110696056/gene-LOC110700051/gene-LOC110703356/gene-LOC110714450/gene-LOC110731599					Biological process	GO:0046364	monosaccharide biosynthetic process	gene-LOC110695777/gene-LOC110705177/gene-LOC110718872
Biological process	GO:0006644	phospholipid metabolic process	gene-LOC110683448/gene-LOC110687456/gene-LOC110688041/gene-LOC110690494/gene-LOC110694671/gene-LOC110696555/gene-LOC110697108/gene-LOC110703238/gene-LOC110704157/gene-LOC110707948/gene-LOC110708683/gene-LOC110708716/gene-LOC110709064/gene-LOC110711231/gene-LOC110717414/gene-LOC110719696/gene-LOC110720983/gene-LOC110721841/gene-LOC110723814/gene-LOC110724999/gene-LOC110729161/gene-LOC110730138/gen…					Biological process	GO:0009132	nucleoside diphosphate metabolic process	gene-LOC110695777/gene-LOC110697499/gene-LOC110705177/gene-LOC110718872
Biological process	GO:0032104	regulation of response to extracellular stimulus	gene-LOC110707947/gene-LOC110714172/gene-LOC110721457/gene-LOC110725637					Biological process	GO:0006241	CTP biosynthetic process	gene-LOC110712494/gene-LOC110720496
Biological process	GO:0032107	regulation of response to nutrient levels	gene-LOC110707947/gene-LOC110714172/gene-LOC110721457/gene-LOC110725637					Biological process	GO:0009208	pyrimidine ribonucleoside triphosphate metabolic process	gene-LOC110712494/gene-LOC110720496
Biological process	GO:0005985	sucrose metabolic process	gene-LOC110688864/gene-LOC110714144/gene-LOC110715868/gene-LOC110717354/gene-LOC110721833/gene-LOC110725575/gene-LOC110739865					Biological process	GO:0009209	pyrimidine ribonucleoside triphosphate biosynthetic process	gene-LOC110712494/gene-LOC110720496
Biological process	GO:0051259	protein complex oligomerization	gene-LOC110690951/gene-LOC110699590/gene-LOC110707497/gene-LOC110722828/gene-LOC110722829/gene-LOC110723920/gene-LOC110732365/gene-LOC110735791/gene-LOC110738135/gene-LOC110738136					Biological process	GO:0019682	glyceraldehyde-3-phosphate metabolic process	gene-LOC110686643/gene-LOC110705046
Biological process	GO:1901615	organic hydroxy compound metabolic process	gene-LOC110682554/gene-LOC110686562/gene-LOC110687456/gene-LOC110688300/gene-LOC110690494/gene-LOC110694117/gene-LOC110694122/gene-LOC110694671/gene-LOC110695399/gene-LOC110697133/gene-LOC110699265/gene-LOC110700716/gene-LOC110701318/gene-LOC110701401/gene-LOC110702588/gene-LOC110703356/gene-LOC110703421/gene-LOC110705694/gene-LOC110712895/gene-LOC110716734/gene-LOC110717414/gene-LOC110720433/gen…					Biological process	GO:0030048	actin filament-based movement	gene-LOC110695238/gene-LOC110723685
Biological process	GO:0006006	glucose metabolic process	gene-LOC110702866/gene-LOC110703610/gene-LOC110706679/gene-LOC110707065/gene-LOC110709730/gene-LOC110731993/gene-LOC110735027					Biological process	GO:0031540	regulation of anthocyanin biosynthetic process	gene-LOC110705345/gene-LOC110710372
Biological process	GO:0009808	lignin metabolic process	gene-LOC110682067/gene-LOC110682502/gene-LOC110685807/gene-LOC110688385/gene-LOC110688386/gene-LOC110693039/gene-LOC110693566/gene-LOC110713158/gene-LOC110717943/gene-LOC110723438/gene-LOC110733538/gene-LOC110733539/gene-LOC110739213					Biological process	GO:0046036	CTP metabolic process	gene-LOC110712494/gene-LOC110720496
Biological process	GO:0048573	photoperiodism, flowering	gene-LOC110687420/gene-LOC110689435/gene-LOC110695988/gene-LOC110698423/gene-LOC110704165/gene-LOC110706957/gene-LOC110707860/gene-LOC110718119/gene-LOC110720629/gene-LOC110721084/gene-LOC110721693/gene-LOC110729106/gene-LOC110731282/gene-LOC110731664/gene-LOC110732282/gene-LOC110735198/gene-LOC110735659/gene-LOC110736180					Biological process	GO:0010206	photosystem II repair	gene-LOC110699700/gene-LOC110719117
Biological process	GO:0019362	pyridine nucleotide metabolic process	gene-LOC110682084/gene-LOC110696056/gene-LOC110700051/gene-LOC110714450/gene-LOC110731599					Biological process	GO:0042548	regulation of photosynthesis, light reaction	gene-LOC110699700/gene-LOC110719117
Biological process	GO:0019363	pyridine nucleotide biosynthetic process	gene-LOC110682084/gene-LOC110696056/gene-LOC110700051/gene-LOC110714450/gene-LOC110731599					Biological process	GO:0050821	protein stabilization	gene-LOC110691481/gene-LOC110707263
Biological process	GO:0009259	ribonucleotide metabolic process	gene-LOC110682517/gene-LOC110686127/gene-LOC110687816/gene-LOC110688333/gene-LOC110692204/gene-LOC110692992/gene-LOC110694413/gene-LOC110702866/gene-LOC110703547/gene-LOC110704621/gene-LOC110706545/gene-LOC110706679/gene-LOC110707065/gene-LOC110709254/gene-LOC110709730/gene-LOC110726083/gene-LOC110727490/gene-LOC110728546/gene-LOC110729026/gene-LOC110731993/gene-LOC110732750/gene-LOC110733603/gen…					Biological process	GO:1990641	response to iron ion starvation	gene-LOC110682395/gene-LOC110717059
Biological process	GO:0019693	ribose phosphate metabolic process	gene-LOC110682517/gene-LOC110686127/gene-LOC110687816/gene-LOC110688333/gene-LOC110692204/gene-LOC110692992/gene-LOC110694413/gene-LOC110702866/gene-LOC110703547/gene-LOC110704621/gene-LOC110706545/gene-LOC110706679/gene-LOC110707065/gene-LOC110709254/gene-LOC110709730/gene-LOC110726083/gene-LOC110727490/gene-LOC110728546/gene-LOC110729026/gene-LOC110731993/gene-LOC110732750/gene-LOC110733603/gen…					Biological process	GO:0072521	purine-containing compound metabolic process	gene-LOC110682124/gene-LOC110682789/gene-LOC110685819/gene-LOC110695777/gene-LOC110697499/gene-LOC110705177/gene-LOC110718872/gene-LOC110720496
Biological process	GO:0048571	long-day photoperiodism	gene-LOC110689435/gene-LOC110704165/gene-LOC110707860/gene-LOC110716425/gene-LOC110718119/gene-LOC110720629/gene-LOC110721084/gene-LOC110729106/gene-LOC110731664/gene-LOC110735659					Biological process	GO:0042364	water-soluble vitamin biosynthetic process	gene-LOC110683465/gene-LOC110684122/gene-LOC110688258/gene-LOC110732265
Biological process	GO:0048574	long-day photoperiodism, flowering	gene-LOC110689435/gene-LOC110704165/gene-LOC110707860/gene-LOC110718119/gene-LOC110720629/gene-LOC110721084/gene-LOC110729106/gene-LOC110731664/gene-LOC110735659					Biological process	GO:0006457	protein folding	gene-LOC110687804/gene-LOC110691828/gene-LOC110696035/gene-LOC110696116/gene-LOC110718502/gene-LOC110736222/gene-LOC110739011
Biological process	GO:0009648	photoperiodism	gene-LOC110687420/gene-LOC110689435/gene-LOC110695988/gene-LOC110698423/gene-LOC110704165/gene-LOC110706957/gene-LOC110707860/gene-LOC110716425/gene-LOC110718119/gene-LOC110720629/gene-LOC110721084/gene-LOC110721693/gene-LOC110729106/gene-LOC110731282/gene-LOC110731664/gene-LOC110732282/gene-LOC110735198/gene-LOC110735659/gene-LOC110736180					Biological process	GO:0044347	cell wall polysaccharide catabolic process	gene-LOC110719422/gene-LOC110724794
Biological process	GO:0048579	negative regulation of long-day photoperiodism, flowering	gene-LOC110707860/gene-LOC110720629/gene-LOC110721084/gene-LOC110729106					Biological process	GO:0006767	water-soluble vitamin metabolic process	gene-LOC110683465/gene-LOC110684122/gene-LOC110688258/gene-LOC110732265
Biological process	GO:0009165	nucleotide biosynthetic process	gene-LOC110682084/gene-LOC110682517/gene-LOC110686127/gene-LOC110692204/gene-LOC110692992/gene-LOC110694413/gene-LOC110696056/gene-LOC110698669/gene-LOC110700051/gene-LOC110703547/gene-LOC110704621/gene-LOC110714450/gene-LOC110727490/gene-LOC110729026/gene-LOC110731599/gene-LOC110732493/gene-LOC110732750/gene-LOC110733603/gene-LOC110735152/gene-LOC110739545/novel.8220/novel.8221					Biological process	GO:0009074	aromatic amino acid family catabolic process	gene-LOC110686958/gene-LOC110700147
Biological process	GO:1901293	nucleoside phosphate biosynthetic process	gene-LOC110682084/gene-LOC110682517/gene-LOC110686127/gene-LOC110692204/gene-LOC110692992/gene-LOC110694413/gene-LOC110696056/gene-LOC110698669/gene-LOC110700051/gene-LOC110703547/gene-LOC110704621/gene-LOC110714450/gene-LOC110727490/gene-LOC110729026/gene-LOC110731599/gene-LOC110732493/gene-LOC110732750/gene-LOC110733603/gene-LOC110735152/gene-LOC110739545/novel.8220/novel.8221					Biological process	GO:0009396	folic acid-containing compound biosynthetic process	gene-LOC110687789/gene-LOC110732265
Biological process	GO:0006091	generation of precursor metabolites and energy	gene-LOC110682479/gene-LOC110682554/gene-LOC110684699/gene-LOC110685976/gene-LOC110687987/gene-LOC110688333/gene-LOC110689783/gene-LOC110691006/gene-LOC110692940/gene-LOC110695931/gene-LOC110697255/gene-LOC110698445/gene-LOC110699937/gene-LOC110702866/gene-LOC110705112/gene-LOC110706545/gene-LOC110706679/gene-LOC110707065/gene-LOC110708227/gene-LOC110709254/gene-LOC110709730/gene-LOC110720234/gen…					Biological process	GO:0009773	photosynthetic electron transport in photosystem I	gene-LOC110684976/gene-LOC110694434
Biological process	GO:0009395	phospholipid catabolic process	gene-LOC110683448/gene-LOC110690494/gene-LOC110694671/gene-LOC110724999					Biological process	GO:0033500	carbohydrate homeostasis	gene-LOC110682493/gene-LOC110724431
Biological process	GO:0009809	lignin biosynthetic process	gene-LOC110682067/gene-LOC110688385/gene-LOC110688386/gene-LOC110693039/gene-LOC110693566/gene-LOC110713158/gene-LOC110717943/gene-LOC110723438/gene-LOC110733538/gene-LOC110733539/gene-LOC110739213					Biological process	GO:0009225	nucleotide-sugar metabolic process	gene-LOC110697818/gene-LOC110719483/gene-LOC110720419
Biological process	GO:0006066	alcohol metabolic process	gene-LOC110686562/gene-LOC110687456/gene-LOC110688300/gene-LOC110690494/gene-LOC110694671/gene-LOC110697133/gene-LOC110700716/gene-LOC110701318/gene-LOC110701401/gene-LOC110703421/gene-LOC110712895/gene-LOC110717414/gene-LOC110721030/gene-LOC110724999/gene-LOC110729235/gene-LOC110731241/gene-LOC110733132/gene-LOC110736655/gene-LOC110738477					Biological process	GO:0046148	pigment biosynthetic process	gene-LOC110697100/gene-LOC110705345/gene-LOC110707945/gene-LOC110710372/gene-LOC110718499/gene-LOC110726682
Biological process	GO:0043173	nucleotide salvage	gene-LOC110682084/gene-LOC110682517/gene-LOC110694413/gene-LOC110704621/gene-LOC110732750/gene-LOC110735152					Biological process	GO:0006108	malate metabolic process	gene-LOC110718311/gene-LOC110722334
Biological process	GO:0001887	selenium compound metabolic process	gene-LOC110688317/gene-LOC110728420/gene-LOC110728719					Biological process	GO:0009148	pyrimidine nucleoside triphosphate biosynthetic process	gene-LOC110712494/gene-LOC110720496
Biological process	GO:0048656	anther wall tapetum formation	gene-LOC110699265/gene-LOC110725236/gene-LOC110733431					Biological process	GO:0030091	protein repair	gene-LOC110699700/gene-LOC110719117
Biological process	GO:0048657	anther wall tapetum cell differentiation	gene-LOC110699265/gene-LOC110725236/gene-LOC110733431					Biological process	GO:0071483	cellular response to blue light	gene-LOC110686384/gene-LOC110711235
Biological process	GO:0000209	protein polyubiquitination	gene-LOC110682552/gene-LOC110691850/gene-LOC110699272/gene-LOC110701894/gene-LOC110705036/gene-LOC110715704/gene-LOC110715942/gene-LOC110720092/gene-LOC110720983/gene-LOC110723814/gene-LOC110739540					Biological process	GO:0043648	dicarboxylic acid metabolic process	gene-LOC110718311/gene-LOC110722334/gene-LOC110729653/gene-LOC110732265
Biological process	GO:0009646	response to absence of light	gene-LOC110686355/gene-LOC110687420/gene-LOC110688737/gene-LOC110689435/gene-LOC110707497/gene-LOC110718119/gene-LOC110731282					Biological process	GO:0044247	cellular polysaccharide catabolic process	gene-LOC110688721/gene-LOC110714985/gene-LOC110724794
Biological process	GO:0006096	glycolytic process	gene-LOC110688333/gene-LOC110702866/gene-LOC110706545/gene-LOC110706679/gene-LOC110707065/gene-LOC110709254/gene-LOC110709730/gene-LOC110726083/gene-LOC110728546/gene-LOC110731993					Biological process	GO:0009117	nucleotide metabolic process	gene-LOC110682124/gene-LOC110682789/gene-LOC110685819/gene-LOC110695777/gene-LOC110697499/gene-LOC110705177/gene-LOC110712494/gene-LOC110718872/gene-LOC110720496
Biological process	GO:0006165	nucleoside diphosphate phosphorylation	gene-LOC110688333/gene-LOC110702866/gene-LOC110706545/gene-LOC110706679/gene-LOC110707065/gene-LOC110709254/gene-LOC110709730/gene-LOC110726083/gene-LOC110728546/gene-LOC110731993					Biological process	GO:0009240	isopentenyl diphosphate biosynthetic process	gene-LOC110686643/gene-LOC110705046
Biological process	GO:0006757	ATP generation from ADP	gene-LOC110688333/gene-LOC110702866/gene-LOC110706545/gene-LOC110706679/gene-LOC110707065/gene-LOC110709254/gene-LOC110709730/gene-LOC110726083/gene-LOC110728546/gene-LOC110731993					Biological process	GO:0031647	regulation of protein stability	gene-LOC110691481/gene-LOC110707263
Biological process	GO:0009135	purine nucleoside diphosphate metabolic process	gene-LOC110688333/gene-LOC110702866/gene-LOC110706545/gene-LOC110706679/gene-LOC110707065/gene-LOC110709254/gene-LOC110709730/gene-LOC110726083/gene-LOC110728546/gene-LOC110731993					Biological process	GO:0043467	regulation of generation of precursor metabolites and energy	gene-LOC110699700/gene-LOC110719117
Biological process	GO:0009179	purine ribonucleoside diphosphate metabolic process	gene-LOC110688333/gene-LOC110702866/gene-LOC110706545/gene-LOC110706679/gene-LOC110707065/gene-LOC110709254/gene-LOC110709730/gene-LOC110726083/gene-LOC110728546/gene-LOC110731993					Biological process	GO:0046184	aldehyde biosynthetic process	gene-LOC110683465/gene-LOC110688258
Biological process	GO:0009185	ribonucleoside diphosphate metabolic process	gene-LOC110688333/gene-LOC110702866/gene-LOC110706545/gene-LOC110706679/gene-LOC110707065/gene-LOC110709254/gene-LOC110709730/gene-LOC110726083/gene-LOC110728546/gene-LOC110731993					Biological process	GO:0046490	isopentenyl diphosphate metabolic process	gene-LOC110686643/gene-LOC110705046
Biological process	GO:0046031	ADP metabolic process	gene-LOC110688333/gene-LOC110702866/gene-LOC110706545/gene-LOC110706679/gene-LOC110707065/gene-LOC110709254/gene-LOC110709730/gene-LOC110726083/gene-LOC110728546/gene-LOC110731993					Biological process	GO:0008652	cellular amino acid biosynthetic process	gene-LOC110697046/gene-LOC110702951/gene-LOC110707528/gene-LOC110713319/gene-LOC110724734/gene-LOC110732265/gene-LOC110736278
Biological process	GO:0046939	nucleotide phosphorylation	gene-LOC110688333/gene-LOC110702866/gene-LOC110706545/gene-LOC110706679/gene-LOC110707065/gene-LOC110709254/gene-LOC110709730/gene-LOC110726083/gene-LOC110728546/gene-LOC110731993					Biological process	GO:0009147	pyrimidine nucleoside triphosphate metabolic process	gene-LOC110712494/gene-LOC110720496
Biological process	GO:0046034	ATP metabolic process	gene-LOC110682479/gene-LOC110688333/gene-LOC110699516/gene-LOC110702866/gene-LOC110703547/gene-LOC110706545/gene-LOC110706679/gene-LOC110707065/gene-LOC110709254/gene-LOC110709730/gene-LOC110726083/gene-LOC110728546/gene-LOC110731993/gene-LOC110733603/novel.5413/novel.8220/novel.8221					Biological process	GO:0019344	cysteine biosynthetic process	gene-LOC110702951/gene-LOC110707528
Biological process	GO:0005986	sucrose biosynthetic process	gene-LOC110688864/gene-LOC110725575/gene-LOC110739865					Biological process	GO:0006753	nucleoside phosphate metabolic process	gene-LOC110682124/gene-LOC110682789/gene-LOC110685819/gene-LOC110695777/gene-LOC110697499/gene-LOC110705177/gene-LOC110712494/gene-LOC110718872/gene-LOC110720496
Biological process	GO:0048654	anther morphogenesis	gene-LOC110699265/gene-LOC110725236/gene-LOC110733431					Biological process	GO:0009072	aromatic amino acid family metabolic process	gene-LOC110686958/gene-LOC110700147/gene-LOC110724734/gene-LOC110732265
Biological process	GO:0048655	anther wall tapetum morphogenesis	gene-LOC110699265/gene-LOC110725236/gene-LOC110733431					Biological process	GO:0044282	small molecule catabolic process	gene-LOC110686958/gene-LOC110700147/gene-LOC110709241/gene-LOC110712582/gene-LOC110721632/gene-LOC110729653
Biological process	GO:0019359	nicotinamide nucleotide biosynthetic process	gene-LOC110696056/gene-LOC110700051/gene-LOC110714450/gene-LOC110731599					Biological process	GO:0042744	hydrogen peroxide catabolic process	gene-LOC110699018/gene-LOC110701606/gene-LOC110711843/gene-LOC110718539/gene-LOC110719789
Biological process	GO:0046496	nicotinamide nucleotide metabolic process	gene-LOC110696056/gene-LOC110700051/gene-LOC110714450/gene-LOC110731599					Biological process	GO:0046395	carboxylic acid catabolic process	gene-LOC110700147/gene-LOC110709241/gene-LOC110712582/gene-LOC110721632/gene-LOC110729653
Biological process	GO:0046854	phosphatidylinositol phosphorylation	gene-LOC110687456/gene-LOC110688041/gene-LOC110719696/gene-LOC110721841/gene-LOC110731241					Biological process	GO:0006826	iron ion transport	gene-LOC110687488/gene-LOC110710328
Biological process	GO:0009132	nucleoside diphosphate metabolic process	gene-LOC110688333/gene-LOC110702866/gene-LOC110706545/gene-LOC110706679/gene-LOC110707065/gene-LOC110709254/gene-LOC110709730/gene-LOC110726083/gene-LOC110728546/gene-LOC110731993					Biological process	GO:0006835	dicarboxylic acid transport	gene-LOC110681752/gene-LOC110687452
Biological process	GO:0006241	CTP biosynthetic process	gene-LOC110694413/gene-LOC110727490/gene-LOC110729026/gene-LOC110735152					Biological process	GO:0009962	regulation of flavonoid biosynthetic process	gene-LOC110705345/gene-LOC110710372
Biological process	GO:0009208	pyrimidine ribonucleoside triphosphate metabolic process	gene-LOC110694413/gene-LOC110727490/gene-LOC110729026/gene-LOC110735152					Biological process	GO:0006778	porphyrin-containing compound metabolic process	gene-LOC110695082/gene-LOC110697100/gene-LOC110705345/gene-LOC110707945/gene-LOC110710372
Biological process	GO:0009209	pyrimidine ribonucleoside triphosphate biosynthetic process	gene-LOC110694413/gene-LOC110727490/gene-LOC110729026/gene-LOC110735152					Biological process	GO:2001057	reactive nitrogen species metabolic process	gene-LOC110695082/gene-LOC110725315/gene-LOC110732717
Biological process	GO:0046036	CTP metabolic process	gene-LOC110694413/gene-LOC110727490/gene-LOC110729026/gene-LOC110735152					Biological process	GO:0001906	cell killing	gene-LOC110690672/gene-LOC110727343
Biological process	GO:0048448	stamen morphogenesis	gene-LOC110699265/gene-LOC110725236/gene-LOC110728725/gene-LOC110733431					Biological process	GO:0031640	killing of cells of other organism	gene-LOC110690672/gene-LOC110727343
Biological process	GO:0070534	protein K63-linked ubiquitination	gene-LOC110691850/gene-LOC110701894/gene-LOC110739540					Biological process	GO:0051865	protein autoubiquitination	gene-LOC110702603/gene-LOC110719364
Biological process	GO:0071484	cellular response to light intensity	gene-LOC110692940/gene-LOC110697255/gene-LOC110710776					Biological process	GO:0046890	regulation of lipid biosynthetic process	gene-LOC110697046/gene-LOC110705345/gene-LOC110710372
Biological process	GO:1900057	positive regulation of leaf senescence	gene-LOC110698729/gene-LOC110703317/gene-LOC110705669					Biological process	GO:0009060	aerobic respiration	gene-LOC110703266/gene-LOC110718311/gene-LOC110722334/gene-LOC110736916
Biological process	GO:1901141	regulation of lignin biosynthetic process	gene-LOC110682067/gene-LOC110733538/gene-LOC110733539					Biological process	GO:0042559	pteridine-containing compound biosynthetic process	gene-LOC110687789/gene-LOC110732265
Biological process	GO:0048586	regulation of long-day photoperiodism, flowering	gene-LOC110704165/gene-LOC110707860/gene-LOC110720629/gene-LOC110721084/gene-LOC110729106/gene-LOC110735659					Biological process	GO:0031667	response to nutrient levels	gene-LOC110682395/gene-LOC110690949/gene-LOC110703292/gene-LOC110705345/gene-LOC110710372/gene-LOC110717059
Biological process	GO:0045017	glycerolipid biosynthetic process	gene-LOC110687456/gene-LOC110688041/gene-LOC110692978/gene-LOC110697108/gene-LOC110708716/gene-LOC110711231/gene-LOC110712895/gene-LOC110714120/gene-LOC110719696/gene-LOC110721841/gene-LOC110725142/gene-LOC110729161/gene-LOC110730138/gene-LOC110731241/gene-LOC110736814					Biological process	GO:0033013	tetrapyrrole metabolic process	gene-LOC110695082/gene-LOC110697100/gene-LOC110705345/gene-LOC110707945/gene-LOC110710372
Biological process	GO:0080167	response to karrikin	gene-LOC110687333/gene-LOC110691911/gene-LOC110701761/gene-LOC110704165/gene-LOC110707265/gene-LOC110715579/gene-LOC110720619/gene-LOC110720983/gene-LOC110723814/gene-LOC110726514/gene-LOC110735659					Biological process	GO:0045828	positive regulation of isoprenoid metabolic process	gene-LOC110705345/gene-LOC110710372
Biological process	GO:0009112	nucleobase metabolic process	gene-LOC110693605/gene-LOC110694413/gene-LOC110697706/gene-LOC110698811/gene-LOC110703399/gene-LOC110704621/gene-LOC110732750/gene-LOC110735152					Biological process	GO:0030029	actin filament-based process	gene-LOC110686384/gene-LOC110695238/gene-LOC110711235/gene-LOC110723685
Biological process	GO:0009734	auxin-activated signaling pathway	gene-LOC110693647/gene-LOC110694094/gene-LOC110697133/gene-LOC110698729/gene-LOC110702644/gene-LOC110703317/gene-LOC110703582/gene-LOC110704624/gene-LOC110706940/gene-LOC110707978/gene-LOC110708260/gene-LOC110708436/gene-LOC110711105/gene-LOC110711143/gene-LOC110714300/gene-LOC110718417/gene-LOC110724274/gene-LOC110724303/gene-LOC110725768/gene-LOC110728948/gene-LOC110731200/gene-LOC110731938/gen…					Biological process	GO:0006820	anion transport	gene-LOC110681752/gene-LOC110682227/gene-LOC110687452/gene-LOC110703292/gene-LOC110703908/gene-LOC110708551/gene-LOC110712580
Biological process	GO:1901617	organic hydroxy compound biosynthetic process	gene-LOC110686562/gene-LOC110687456/gene-LOC110688300/gene-LOC110695399/gene-LOC110697133/gene-LOC110699265/gene-LOC110701401/gene-LOC110702588/gene-LOC110703356/gene-LOC110703421/gene-LOC110705694/gene-LOC110717414/gene-LOC110720433/gene-LOC110721030/gene-LOC110725236/gene-LOC110725577/gene-LOC110729235/gene-LOC110731241/gene-LOC110733132/gene-LOC110733431/gene-LOC110739232					Biological process	GO:0032881	regulation of polysaccharide metabolic process	gene-LOC110706924/gene-LOC110712494
Biological process	GO:0071365	cellular response to auxin stimulus	gene-LOC110693170/gene-LOC110693647/gene-LOC110694094/gene-LOC110697133/gene-LOC110698729/gene-LOC110702644/gene-LOC110703317/gene-LOC110703582/gene-LOC110704624/gene-LOC110706940/gene-LOC110707978/gene-LOC110708260/gene-LOC110708436/gene-LOC110711105/gene-LOC110711143/gene-LOC110714300/gene-LOC110718417/gene-LOC110724274/gene-LOC110724303/gene-LOC110725768/gene-LOC110728948/gene-LOC110731200/gen…					Biological process	GO:0051640	organelle localization	gene-LOC110683199/gene-LOC110686384/gene-LOC110688836/gene-LOC110695238/gene-LOC110711235
Biological process	GO:0010628	positive regulation of gene expression	gene-LOC110682669/gene-LOC110690729/gene-LOC110700485/gene-LOC110700685/gene-LOC110711696/gene-LOC110726354/gene-LOC110726558/gene-LOC110731651					Biological process	GO:0009933	meristem structural organization	gene-LOC110682789/gene-LOC110693353/gene-LOC110730215
Biological process	GO:0009156	ribonucleoside monophosphate biosynthetic process	gene-LOC110682517/gene-LOC110686127/gene-LOC110692204/gene-LOC110694413/gene-LOC110704621/gene-LOC110732493/gene-LOC110732750/gene-LOC110735152/gene-LOC110739545					Biological process	GO:0006898	receptor-mediated endocytosis	gene-LOC110686384/gene-LOC110711235
Biological process	GO:0009660	amyloplast organization	gene-LOC110682785/gene-LOC110693032/gene-LOC110709524					Biological process	GO:0033014	tetrapyrrole biosynthetic process	gene-LOC110697100/gene-LOC110705345/gene-LOC110707945/gene-LOC110710372
Biological process	GO:0046503	glycerolipid catabolic process	gene-LOC110690494/gene-LOC110694671/gene-LOC110724999					Biological process	GO:0019216	regulation of lipid metabolic process	gene-LOC110697046/gene-LOC110705345/gene-LOC110710372
Biological process	GO:0046898	response to cycloheximide	gene-LOC110704570/gene-LOC110708349/gene-LOC110718113					Biological process	GO:0006534	cysteine metabolic process	gene-LOC110702951/gene-LOC110707528
Biological process	GO:0034637	cellular carbohydrate biosynthetic process	gene-LOC110683757/gene-LOC110684699/gene-LOC110687456/gene-LOC110688864/gene-LOC110690647/gene-LOC110698445/gene-LOC110698548/gene-LOC110705002/gene-LOC110705112/gene-LOC110705676/gene-LOC110710157/gene-LOC110710781/gene-LOC110717414/gene-LOC110717661/gene-LOC110719091/gene-LOC110720321/gene-LOC110725575/gene-LOC110731241/gene-LOC110731330/gene-LOC110734387/gene-LOC110738799/gene-LOC110739865					Biological process	GO:0006995	cellular response to nitrogen starvation	gene-LOC110705345/gene-LOC110710372
Biological process	GO:0009699	phenylpropanoid biosynthetic process	gene-LOC110682067/gene-LOC110688385/gene-LOC110688386/gene-LOC110693039/gene-LOC110693566/gene-LOC110694253/gene-LOC110705106/gene-LOC110713158/gene-LOC110717943/gene-LOC110718363/gene-LOC110723438/gene-LOC110733538/gene-LOC110733539/gene-LOC110734308/gene-LOC110739213					Biological process	GO:0031537	regulation of anthocyanin metabolic process	gene-LOC110705345/gene-LOC110710372
Biological process	GO:2000241	regulation of reproductive process	gene-LOC110681874/gene-LOC110685988/gene-LOC110689435/gene-LOC110694169/gene-LOC110695684/gene-LOC110696124/gene-LOC110698423/gene-LOC110698454/gene-LOC110698558/gene-LOC110699265/gene-LOC110704165/gene-LOC110705102/gene-LOC110706679/gene-LOC110706957/gene-LOC110707860/gene-LOC110708743/gene-LOC110709730/gene-LOC110709970/gene-LOC110718119/gene-LOC110720629/gene-LOC110721084/gene-LOC110721693/gen…					Biological process	GO:0045333	cellular respiration	gene-LOC110703266/gene-LOC110718311/gene-LOC110722334/gene-LOC110736916
Biological process	GO:0009698	phenylpropanoid metabolic process	gene-LOC110682067/gene-LOC110682502/gene-LOC110685807/gene-LOC110688385/gene-LOC110688386/gene-LOC110693039/gene-LOC110693566/gene-LOC110694253/gene-LOC110705106/gene-LOC110713158/gene-LOC110717943/gene-LOC110718363/gene-LOC110723438/gene-LOC110733538/gene-LOC110733539/gene-LOC110734308/gene-LOC110739213					Biological process	GO:0007017	microtubule-based process	gene-LOC110693557/gene-LOC110695238/gene-LOC110706833/gene-LOC110708378/gene-LOC110718870/gene-LOC110723679
Biological process	GO:0000103	sulfate assimilation	gene-LOC110720709/gene-LOC110728420/gene-LOC110728719					Biological process	GO:0015698	inorganic anion transport	gene-LOC110682227/gene-LOC110703292/gene-LOC110703908/gene-LOC110712580
Biological process	GO:0044209	AMP salvage	gene-LOC110682517/gene-LOC110704621/gene-LOC110732750					Biological process	GO:1901607	alpha-amino acid biosynthetic process	gene-LOC110697046/gene-LOC110702951/gene-LOC110707528/gene-LOC110713319/gene-LOC110724734/gene-LOC110736278
Biological process	GO:0035265	organ growth	gene-LOC110700775/gene-LOC110705669/gene-LOC110711137/gene-LOC110718417/gene-LOC110728936/gene-LOC110737697					Biological process	GO:0048532	anatomical structure arrangement	gene-LOC110682789/gene-LOC110693353/gene-LOC110730215
Biological process	GO:2000377	regulation of reactive oxygen species metabolic process	gene-LOC110689435/gene-LOC110694117/gene-LOC110694122/gene-LOC110695068/gene-LOC110703582/gene-LOC110704943/gene-LOC110718119					Biological process	GO:0009827	plant-type cell wall modification	gene-LOC110706924/gene-LOC110731738
Biological process	GO:0009161	ribonucleoside monophosphate metabolic process	gene-LOC110682517/gene-LOC110686127/gene-LOC110692204/gene-LOC110694413/gene-LOC110704621/gene-LOC110732493/gene-LOC110732750/gene-LOC110735152/gene-LOC110739545					Biological process	GO:0030003	cellular cation homeostasis	gene-LOC110687452/gene-LOC110687488/gene-LOC110701168/gene-LOC110703292/gene-LOC110731349
Biological process	GO:0019751	polyol metabolic process	gene-LOC110687456/gene-LOC110690494/gene-LOC110694671/gene-LOC110700716/gene-LOC110703421/gene-LOC110712895/gene-LOC110717414/gene-LOC110724999/gene-LOC110731241					Biological process	GO:0042594	response to starvation	gene-LOC110682395/gene-LOC110690949/gene-LOC110705345/gene-LOC110710372/gene-LOC110717059
Biological process	GO:0015698	inorganic anion transport	gene-LOC110681874/gene-LOC110685979/gene-LOC110704624/gene-LOC110706358/gene-LOC110709363/gene-LOC110710349/gene-LOC110712975/gene-LOC110720352/gene-LOC110725240/gene-LOC110728529/gene-LOC110733127/gene-LOC110734364					Biological process	GO:0048582	positive regulation of post-embryonic development	gene-LOC110682493/gene-LOC110724431/gene-LOC110728517/gene-LOC110729653
Biological process	GO:0000184	nuclear-transcribed mRNA catabolic process, nonsense-mediated decay	gene-LOC110685563/gene-LOC110688325/gene-LOC110693629/gene-LOC110706921/gene-LOC110716425/gene-LOC110727584					Biological process	GO:0044275	cellular carbohydrate catabolic process	gene-LOC110688721/gene-LOC110714985/gene-LOC110724794
Biological process	GO:0006073	cellular glucan metabolic process	gene-LOC110683757/gene-LOC110684699/gene-LOC110690647/gene-LOC110694098/gene-LOC110694137/gene-LOC110694413/gene-LOC110698445/gene-LOC110705112/gene-LOC110705676/gene-LOC110706636/gene-LOC110706679/gene-LOC110709730/gene-LOC110710157/gene-LOC110711687/gene-LOC110714789/gene-LOC110719091/gene-LOC110720321/gene-LOC110728530/gene-LOC110730901/gene-LOC110731330/gene-LOC110735152/gene-LOC110738799					Biological process	GO:0055072	iron ion homeostasis	gene-LOC110687488/gene-LOC110701168/gene-LOC110731349
Biological process	GO:0044042	glucan metabolic process	gene-LOC110683757/gene-LOC110684699/gene-LOC110690647/gene-LOC110694098/gene-LOC110694137/gene-LOC110694413/gene-LOC110698445/gene-LOC110705112/gene-LOC110705676/gene-LOC110706636/gene-LOC110706679/gene-LOC110709730/gene-LOC110710157/gene-LOC110711687/gene-LOC110714789/gene-LOC110719091/gene-LOC110720321/gene-LOC110728530/gene-LOC110730901/gene-LOC110731330/gene-LOC110735152/gene-LOC110738799					Biological process	GO:0030641	regulation of cellular pH	gene-LOC110687452/gene-LOC110703292
Biological process	GO:0006144	purine nucleobase metabolic process	gene-LOC110693605/gene-LOC110697706/gene-LOC110704621/gene-LOC110732750					Biological process	GO:0043173	nucleotide salvage	gene-LOC110685819/gene-LOC110712494
Biological process	GO:0005984	disaccharide metabolic process	gene-LOC110688864/gene-LOC110714144/gene-LOC110715868/gene-LOC110717354/gene-LOC110717661/gene-LOC110721833/gene-LOC110725575/gene-LOC110739865					Biological process	GO:0051453	regulation of intracellular pH	gene-LOC110687452/gene-LOC110703292
Biological process	GO:0009311	oligosaccharide metabolic process	gene-LOC110688864/gene-LOC110701122/gene-LOC110707265/gene-LOC110714144/gene-LOC110715868/gene-LOC110717354/gene-LOC110717661/gene-LOC110721833/gene-LOC110725575/gene-LOC110734267/gene-LOC110739865					Biological process	GO:0072524	pyridine-containing compound metabolic process	gene-LOC110683465/gene-LOC110688258
Biological process	GO:0009435	NAD biosynthetic process	gene-LOC110700051/gene-LOC110714450/gene-LOC110731599					Biological process	GO:0072525	pyridine-containing compound biosynthetic process	gene-LOC110683465/gene-LOC110688258
Biological process	GO:0010117	photoprotection	gene-LOC110692940/gene-LOC110697255/gene-LOC110710776					Biological process	GO:0046034	ATP metabolic process	gene-LOC110695777/gene-LOC110697499/gene-LOC110705177/gene-LOC110718872/gene-LOC110736916
Biological process	GO:2000379	positive regulation of reactive oxygen species metabolic process	gene-LOC110689435/gene-LOC110704943/gene-LOC110718119					Biological process	GO:0009063	cellular amino acid catabolic process	gene-LOC110700147/gene-LOC110709241/gene-LOC110712582
Biological process	GO:0009124	nucleoside monophosphate biosynthetic process	gene-LOC110682517/gene-LOC110686127/gene-LOC110692204/gene-LOC110694413/gene-LOC110704621/gene-LOC110732493/gene-LOC110732750/gene-LOC110735152/gene-LOC110739545					Biological process	GO:0009218	pyrimidine ribonucleotide metabolic process	gene-LOC110712494/gene-LOC110720496
Biological process	GO:0006071	glycerol metabolic process	gene-LOC110690494/gene-LOC110694671/gene-LOC110700716/gene-LOC110712895/gene-LOC110724999					Biological process	GO:0009220	pyrimidine ribonucleotide biosynthetic process	gene-LOC110712494/gene-LOC110720496
Biological process	GO:0009649	entrainment of circadian clock	gene-LOC110683186/gene-LOC110687420/gene-LOC110688821/gene-LOC110701299/gene-LOC110731282					Biological process	GO:0009965	leaf morphogenesis	gene-LOC110690464/gene-LOC110692403/gene-LOC110696116/gene-LOC110728517
Biological process	GO:0019400	alditol metabolic process	gene-LOC110690494/gene-LOC110694671/gene-LOC110700716/gene-LOC110712895/gene-LOC110724999					Biological process	GO:0010051	xylem and phloem pattern formation	gene-LOC110690464/gene-LOC110692403/gene-LOC110734299
Biological process	GO:0042398	cellular modified amino acid biosynthetic process	gene-LOC110688533/gene-LOC110703421/gene-LOC110710124/gene-LOC110722289/gene-LOC110733344					Biological process	GO:0010286	heat acclimation	gene-LOC110687804/gene-LOC110696116/gene-LOC110703189
Biological process	GO:0009148	pyrimidine nucleoside triphosphate biosynthetic process	gene-LOC110694413/gene-LOC110727490/gene-LOC110729026/gene-LOC110735152					Biological process	GO:0006563	L-serine metabolic process	gene-LOC110702951/gene-LOC110713319
Biological process	GO:0044272	sulfur compound biosynthetic process	gene-LOC110683171/gene-LOC110688300/gene-LOC110688806/gene-LOC110699313/gene-LOC110701227/gene-LOC110701401/gene-LOC110708481/gene-LOC110710130/gene-LOC110720709/gene-LOC110721030/gene-LOC110724176/gene-LOC110728420/gene-LOC110728719/gene-LOC110733472/gene-LOC110736557					Biological process	GO:0006879	cellular iron ion homeostasis	gene-LOC110701168/gene-LOC110731349
Biological process	GO:0046434	organophosphate catabolic process	gene-LOC110683448/gene-LOC110687456/gene-LOC110690494/gene-LOC110694671/gene-LOC110724999/gene-LOC110731241					Biological process	GO:0000272	polysaccharide catabolic process	gene-LOC110688721/gene-LOC110691952/gene-LOC110714985/gene-LOC110719422/gene-LOC110724794
Biological process	GO:0006166	purine ribonucleoside salvage	gene-LOC110682517/gene-LOC110704621/gene-LOC110732750					Biological process	GO:0019439	aromatic compound catabolic process	gene-LOC110686958/gene-LOC110700147/gene-LOC110705345/gene-LOC110707945/gene-LOC110708732/gene-LOC110710372/gene-LOC110724851
Biological process	GO:0019742	pentacyclic triterpenoid metabolic process	gene-LOC110687932/gene-LOC110710188/gene-LOC110726758					Biological process	GO:1901570	fatty acid derivative biosynthetic process	gene-LOC110711671/gene-LOC110718746/gene-LOC110720450
Biological process	GO:0019745	pentacyclic triterpenoid biosynthetic process	gene-LOC110687932/gene-LOC110710188/gene-LOC110726758					Biological process	GO:0044264	cellular polysaccharide metabolic process	gene-LOC110688721/gene-LOC110712494/gene-LOC110714985/gene-LOC110719422/gene-LOC110719483/gene-LOC110722223/gene-LOC110724794/gene-LOC110728616
Biological process	GO:1905428	regulation of plant organ formation	gene-LOC110686355/gene-LOC110688737/gene-LOC110720367					Biological process	GO:0042743	hydrogen peroxide metabolic process	gene-LOC110699018/gene-LOC110701606/gene-LOC110711843/gene-LOC110718539/gene-LOC110719789
Biological process	GO:0009247	glycolipid biosynthetic process	gene-LOC110696555/gene-LOC110697108/gene-LOC110708023/gene-LOC110709064/gene-LOC110710130/gene-LOC110724176/gene-LOC110725562					Biological process	GO:0015994	chlorophyll metabolic process	gene-LOC110695082/gene-LOC110697100/gene-LOC110705345/gene-LOC110710372
Biological process	GO:0010228	vegetative to reproductive phase transition of meristem	gene-LOC110687420/gene-LOC110689435/gene-LOC110695988/gene-LOC110698423/gene-LOC110704165/gene-LOC110706957/gene-LOC110707860/gene-LOC110718119/gene-LOC110720629/gene-LOC110721084/gene-LOC110721693/gene-LOC110723438/gene-LOC110729106/gene-LOC110731282/gene-LOC110731606/gene-LOC110731664/gene-LOC110732282/gene-LOC110735198/gene-LOC110735659/gene-LOC110736180/gene-LOC110736551/gene-LOC110736796/gen…					Biological process	GO:0010229	inflorescence development	gene-LOC110692282/gene-LOC110696116
Biological process	GO:0034308	primary alcohol metabolic process	gene-LOC110688300/gene-LOC110701318/gene-LOC110701401/gene-LOC110721030/gene-LOC110736655					Biological process	GO:0010380	regulation of chlorophyll biosynthetic process	gene-LOC110705345/gene-LOC110710372
Biological process	GO:0009123	nucleoside monophosphate metabolic process	gene-LOC110682517/gene-LOC110686127/gene-LOC110692204/gene-LOC110694413/gene-LOC110704621/gene-LOC110732493/gene-LOC110732750/gene-LOC110735152/gene-LOC110739545					Biological process	GO:0016998	cell wall macromolecule catabolic process	gene-LOC110719422/gene-LOC110724794
Biological process	GO:0072527	pyrimidine-containing compound metabolic process	gene-LOC110688300/gene-LOC110694413/gene-LOC110698811/gene-LOC110701401/gene-LOC110703399/gene-LOC110721030/gene-LOC110727490/gene-LOC110729026/gene-LOC110735152					Biological process	GO:0006873	cellular ion homeostasis	gene-LOC110687452/gene-LOC110687488/gene-LOC110701168/gene-LOC110703292/gene-LOC110731349
Biological process	GO:0009147	pyrimidine nucleoside triphosphate metabolic process	gene-LOC110694413/gene-LOC110727490/gene-LOC110729026/gene-LOC110735152					Biological process	GO:0009991	response to extracellular stimulus	gene-LOC110682395/gene-LOC110690949/gene-LOC110703292/gene-LOC110705345/gene-LOC110710372/gene-LOC110717059
Biological process	GO:0009877	nodulation	gene-LOC110699314/gene-LOC110715868/gene-LOC110721833/gene-LOC110733473					Biological process	GO:0015996	chlorophyll catabolic process	gene-LOC110705345/gene-LOC110710372
Biological process	GO:0006730	one-carbon metabolic process	gene-LOC110701227/gene-LOC110722289/gene-LOC110733344/gene-LOC110736557/gene-LOC110738485/gene-LOC110738631					Biological process	GO:0046149	pigment catabolic process	gene-LOC110705345/gene-LOC110710372
Biological process	GO:0018105	peptidyl-serine phosphorylation	gene-LOC110700447/gene-LOC110703607/gene-LOC110704570/gene-LOC110706660/gene-LOC110707264/gene-LOC110708349/gene-LOC110709705/gene-LOC110718113/gene-LOC110733110/gene-LOC110734351					Biological process	GO:0015980	energy derivation by oxidation of organic compounds	gene-LOC110703266/gene-LOC110718311/gene-LOC110722334/gene-LOC110736916
Biological process	GO:0005978	glycogen biosynthetic process	gene-LOC110684699/gene-LOC110698445/gene-LOC110705112					Biological process	GO:0042440	pigment metabolic process	gene-LOC110697100/gene-LOC110705345/gene-LOC110707945/gene-LOC110710372/gene-LOC110718499/gene-LOC110726682
Biological process	GO:1901654	response to ketone	gene-LOC110704570/gene-LOC110708349/gene-LOC110718113					Biological process	GO:0042168	heme metabolic process	gene-LOC110697100/gene-LOC110707945
Biological process	GO:0006090	pyruvate metabolic process	gene-LOC110688333/gene-LOC110702866/gene-LOC110706545/gene-LOC110706679/gene-LOC110707065/gene-LOC110709254/gene-LOC110709730/gene-LOC110726083/gene-LOC110728546/gene-LOC110731993					Biological process	GO:0043562	cellular response to nitrogen levels	gene-LOC110705345/gene-LOC110710372
Biological process	GO:0046165	alcohol biosynthetic process	gene-LOC110686562/gene-LOC110687456/gene-LOC110688300/gene-LOC110697133/gene-LOC110701401/gene-LOC110703421/gene-LOC110717414/gene-LOC110721030/gene-LOC110729235/gene-LOC110731241/gene-LOC110733132					Biological process	GO:0046889	positive regulation of lipid biosynthetic process	gene-LOC110705345/gene-LOC110710372
Biological process	GO:0008645	hexose transmembrane transport	gene-LOC110685102/gene-LOC110693008/gene-LOC110697788/gene-LOC110703470/gene-LOC110707497/gene-LOC110725959					Biological process	GO:0051240	positive regulation of multicellular organismal process	gene-LOC110682493/gene-LOC110724431/gene-LOC110728517/gene-LOC110729653
Biological process	GO:0046271	phenylpropanoid catabolic process	gene-LOC110682502/gene-LOC110685807/gene-LOC110688385/gene-LOC110688386					Biological process	GO:0009064	glutamine family amino acid metabolic process	gene-LOC110697046/gene-LOC110726079/gene-LOC110732265
Biological process	GO:0046274	lignin catabolic process	gene-LOC110682502/gene-LOC110685807/gene-LOC110688385/gene-LOC110688386					Biological process	GO:1901361	organic cyclic compound catabolic process	gene-LOC110686958/gene-LOC110700147/gene-LOC110705345/gene-LOC110707945/gene-LOC110708732/gene-LOC110710372/gene-LOC110724851
Biological process	GO:0044264	cellular polysaccharide metabolic process	gene-LOC110683757/gene-LOC110684699/gene-LOC110690647/gene-LOC110694098/gene-LOC110694137/gene-LOC110694413/gene-LOC110698445/gene-LOC110698548/gene-LOC110700469/gene-LOC110705002/gene-LOC110705112/gene-LOC110705676/gene-LOC110706636/gene-LOC110706679/gene-LOC110709730/gene-LOC110710157/gene-LOC110710781/gene-LOC110711687/gene-LOC110714789/gene-LOC110719091/gene-LOC110720321/gene-LOC110728530/gen…					Biological process	GO:0045834	positive regulation of lipid metabolic process	gene-LOC110705345/gene-LOC110710372
Biological process	GO:0018209	peptidyl-serine modification	gene-LOC110700447/gene-LOC110703607/gene-LOC110704570/gene-LOC110706660/gene-LOC110707264/gene-LOC110708349/gene-LOC110709705/gene-LOC110718113/gene-LOC110733110/gene-LOC110734351					Biological process	GO:1901463	regulation of tetrapyrrole biosynthetic process	gene-LOC110705345/gene-LOC110710372
Biological process	GO:0006167	AMP biosynthetic process	gene-LOC110682517/gene-LOC110704621/gene-LOC110732750					Biological process	GO:0043094	cellular metabolic compound salvage	gene-LOC110685819/gene-LOC110712494/gene-LOC110729232/gene-LOC110736278
Biological process	GO:0006722	triterpenoid metabolic process	gene-LOC110687932/gene-LOC110710188/gene-LOC110726758					Biological process	GO:0043622	cortical microtubule organization	gene-LOC110693557/gene-LOC110706833
Biological process	GO:0009228	thiamine biosynthetic process	gene-LOC110688300/gene-LOC110701401/gene-LOC110721030					Biological process	GO:1901568	fatty acid derivative metabolic process	gene-LOC110711671/gene-LOC110718746/gene-LOC110720450
Biological process	GO:0009313	oligosaccharide catabolic process	gene-LOC110707265/gene-LOC110714144/gene-LOC110717354					Biological process	GO:0000165	MAPK cascade	gene-LOC110719493
Biological process	GO:0016104	triterpenoid biosynthetic process	gene-LOC110687932/gene-LOC110710188/gene-LOC110726758					Biological process	GO:0000304	response to singlet oxygen	gene-LOC110686651
Biological process	GO:0046033	AMP metabolic process	gene-LOC110682517/gene-LOC110704621/gene-LOC110732750					Biological process	GO:0006121	mitochondrial electron transport, succinate to ubiquinone	gene-LOC110736916
Biological process	GO:0048455	stamen formation	gene-LOC110699265/gene-LOC110725236/gene-LOC110733431					Biological process	GO:0006729	tetrahydrobiopterin biosynthetic process	gene-LOC110687789
Biological process	GO:0006664	glycolipid metabolic process	gene-LOC110696555/gene-LOC110697108/gene-LOC110708023/gene-LOC110709064/gene-LOC110710130/gene-LOC110724176/gene-LOC110725562					Biological process	GO:0007097	nuclear migration	gene-LOC110695238
Biological process	GO:1903509	liposaccharide metabolic process	gene-LOC110696555/gene-LOC110697108/gene-LOC110708023/gene-LOC110709064/gene-LOC110710130/gene-LOC110724176/gene-LOC110725562					Biological process	GO:0030705	cytoskeleton-dependent intracellular transport	gene-LOC110695238
Biological process	GO:0048658	anther wall tapetum development	gene-LOC110687867/gene-LOC110699265/gene-LOC110725236/gene-LOC110733431					Biological process	GO:0043476	pigment accumulation	gene-LOC110731738
Biological process	GO:0051205	protein insertion into membrane	gene-LOC110685370/gene-LOC110714168/gene-LOC110714359/gene-LOC110722164					Biological process	GO:0045962	positive regulation of development, heterochronic	gene-LOC110728517
Biological process	GO:0009150	purine ribonucleotide metabolic process	gene-LOC110682517/gene-LOC110687816/gene-LOC110688333/gene-LOC110692204/gene-LOC110692992/gene-LOC110702866/gene-LOC110703547/gene-LOC110704621/gene-LOC110706545/gene-LOC110706679/gene-LOC110707065/gene-LOC110709254/gene-LOC110709730/gene-LOC110726083/gene-LOC110728546/gene-LOC110731993/gene-LOC110732750/gene-LOC110733603/novel.8220/novel.8221					Biological process	GO:0046146	tetrahydrobiopterin metabolic process	gene-LOC110687789
Biological process	GO:0015749	monosaccharide transmembrane transport	gene-LOC110685102/gene-LOC110693008/gene-LOC110697788/gene-LOC110703470/gene-LOC110707497/gene-LOC110725959					Biological process	GO:0051647	nucleus localization	gene-LOC110695238
Biological process	GO:0006820	anion transport	gene-LOC110681874/gene-LOC110685979/gene-LOC110687333/gene-LOC110699173/gene-LOC110700443/gene-LOC110704624/gene-LOC110706358/gene-LOC110709363/gene-LOC110710349/gene-LOC110712975/gene-LOC110717456/gene-LOC110718488/gene-LOC110720352/gene-LOC110722884/gene-LOC110725240/gene-LOC110726514/gene-LOC110728529/gene-LOC110731244/gene-LOC110733127/gene-LOC110734364/gene-LOC110736627					Biological process	GO:1900034	regulation of cellular response to heat	gene-LOC110703189
Biological process	GO:0072521	purine-containing compound metabolic process	gene-LOC110682517/gene-LOC110687816/gene-LOC110688333/gene-LOC110692204/gene-LOC110692992/gene-LOC110693605/gene-LOC110697706/gene-LOC110702866/gene-LOC110703547/gene-LOC110704621/gene-LOC110706545/gene-LOC110706679/gene-LOC110707065/gene-LOC110709254/gene-LOC110709730/gene-LOC110726083/gene-LOC110728546/gene-LOC110731993/gene-LOC110732750/gene-LOC110733603/novel.8220/novel.8221					Biological process	GO:1902117	positive regulation of organelle assembly	gene-LOC110724851
Biological process	GO:0048767	root hair elongation	gene-LOC110685370/gene-LOC110709820/gene-LOC110709821/gene-LOC110721413/gene-LOC110722289/gene-LOC110724665/gene-LOC110733344					Biological process	GO:0046942	carboxylic acid transport	gene-LOC110681752/gene-LOC110687452/gene-LOC110708551
Biological process	GO:0034219	carbohydrate transmembrane transport	gene-LOC110685102/gene-LOC110693008/gene-LOC110697788/gene-LOC110703470/gene-LOC110707497/gene-LOC110725959					Biological process	GO:0046323	glucose import	gene-LOC110682493/gene-LOC110724431
Biological process	GO:0008643	carbohydrate transport	gene-LOC110685102/gene-LOC110689357/gene-LOC110693008/gene-LOC110697788/gene-LOC110699173/gene-LOC110703470/gene-LOC110707497/gene-LOC110717448/gene-LOC110719402/gene-LOC110725959/gene-LOC110732402/gene-LOC110734405					Biological process	GO:1904659	glucose transmembrane transport	gene-LOC110682493/gene-LOC110724431
Biological process	GO:0009260	ribonucleotide biosynthetic process	gene-LOC110682517/gene-LOC110686127/gene-LOC110692204/gene-LOC110692992/gene-LOC110694413/gene-LOC110703547/gene-LOC110704621/gene-LOC110727490/gene-LOC110729026/gene-LOC110732750/gene-LOC110733603/gene-LOC110735152/gene-LOC110739545/novel.8220/novel.8221					Biological process	GO:0015995	chlorophyll biosynthetic process	gene-LOC110697100/gene-LOC110705345/gene-LOC110710372
Biological process	GO:0046390	ribose phosphate biosynthetic process	gene-LOC110682517/gene-LOC110686127/gene-LOC110692204/gene-LOC110692992/gene-LOC110694413/gene-LOC110703547/gene-LOC110704621/gene-LOC110727490/gene-LOC110729026/gene-LOC110732750/gene-LOC110733603/gene-LOC110735152/gene-LOC110739545/novel.8220/novel.8221					Biological process	GO:0046653	tetrahydrofolate metabolic process	gene-LOC110687789/gene-LOC110732265
Biological process	GO:0046113	nucleobase catabolic process	gene-LOC110693605/gene-LOC110698811/gene-LOC110703399					Biological process	GO:0010029	regulation of seed germination	gene-LOC110682493/gene-LOC110724431/gene-LOC110729653
Biological process	GO:0031407	oxylipin metabolic process	gene-LOC110682087/gene-LOC110688078/gene-LOC110715756/gene-LOC110715921/gene-LOC110716734/gene-LOC110732040					Biological process	GO:0097435	supramolecular fiber organization	gene-LOC110686384/gene-LOC110693557/gene-LOC110706833/gene-LOC110711235
Biological process	GO:0031408	oxylipin biosynthetic process	gene-LOC110682087/gene-LOC110688078/gene-LOC110715756/gene-LOC110715921/gene-LOC110716734/gene-LOC110732040					Biological process	GO:0010031	circumnutation	gene-LOC110723785
Biological process	GO:0015980	energy derivation by oxidation of organic compounds	gene-LOC110682479/gene-LOC110682554/gene-LOC110684699/gene-LOC110685976/gene-LOC110689783/gene-LOC110691006/gene-LOC110698445/gene-LOC110705112/gene-LOC110720234/gene-LOC110735356/gene-LOC110737782/novel.5413					Biological process	GO:0044211	CTP salvage	gene-LOC110712494
Biological process	GO:0006163	purine nucleotide metabolic process	gene-LOC110682517/gene-LOC110687816/gene-LOC110688333/gene-LOC110692204/gene-LOC110692992/gene-LOC110702866/gene-LOC110703547/gene-LOC110704621/gene-LOC110706545/gene-LOC110706679/gene-LOC110707065/gene-LOC110709254/gene-LOC110709730/gene-LOC110726083/gene-LOC110728546/gene-LOC110731993/gene-LOC110732750/gene-LOC110733603/novel.8220/novel.8221					Biological process	GO:0044458	motile cilium assembly	gene-LOC110723679
Biological process	GO:0032270	positive regulation of cellular protein metabolic process	gene-LOC110682317/gene-LOC110690729/gene-LOC110700485/gene-LOC110700685/gene-LOC110705036/gene-LOC110711696/gene-LOC110717391/gene-LOC110720092/gene-LOC110726354/gene-LOC110726558/gene-LOC110731651/gene-LOC110737678					Biological process	GO:0050879	multicellular organismal movement	gene-LOC110723785
Biological process	GO:0009959	negative gravitropism	gene-LOC110682785/gene-LOC110693032/gene-LOC110709524/gene-LOC110728106					Biological process	GO:0080001	mucilage extrusion from seed coat	gene-LOC110706924
Biological process	GO:0009199	ribonucleoside triphosphate metabolic process	gene-LOC110694413/gene-LOC110703547/gene-LOC110727490/gene-LOC110729026/gene-LOC110733603/gene-LOC110735152/novel.8220/novel.8221					Biological process	GO:2001293	malonyl-CoA metabolic process	gene-LOC110682789
Biological process	GO:0009201	ribonucleoside triphosphate biosynthetic process	gene-LOC110694413/gene-LOC110703547/gene-LOC110727490/gene-LOC110729026/gene-LOC110733603/gene-LOC110735152/novel.8220/novel.8221					Biological process	GO:2001295	malonyl-CoA biosynthetic process	gene-LOC110682789
Biological process	GO:0006767	water-soluble vitamin metabolic process	gene-LOC110682084/gene-LOC110686127/gene-LOC110688300/gene-LOC110695399/gene-LOC110701401/gene-LOC110703356/gene-LOC110703610/gene-LOC110721030/gene-LOC110739545					Biological process	GO:0009765	photosynthesis, light harvesting	gene-LOC110699700/gene-LOC110719117
Biological process	GO:0005977	glycogen metabolic process	gene-LOC110684699/gene-LOC110698445/gene-LOC110705112					Biological process	GO:0010212	response to ionizing radiation	gene-LOC110714481/gene-LOC110728138
Biological process	GO:0006020	inositol metabolic process	gene-LOC110687456/gene-LOC110717414/gene-LOC110731241					Biological process	GO:0061024	membrane organization	gene-LOC110699700/gene-LOC110705345/gene-LOC110710372/gene-LOC110714995/gene-LOC110719117
Biological process	GO:0006112	energy reserve metabolic process	gene-LOC110684699/gene-LOC110698445/gene-LOC110705112					Biological process	GO:0010073	meristem maintenance	gene-LOC110683698/gene-LOC110693353/gene-LOC110706924/gene-LOC110707945/gene-LOC110730215
Biological process	GO:0006772	thiamine metabolic process	gene-LOC110688300/gene-LOC110701401/gene-LOC110721030					Biological process	GO:0008645	hexose transmembrane transport	gene-LOC110682493/gene-LOC110724431
Biological process	GO:0032261	purine nucleotide salvage	gene-LOC110682517/gene-LOC110704621/gene-LOC110732750					Biological process	GO:0090056	regulation of chlorophyll metabolic process	gene-LOC110705345/gene-LOC110710372
Biological process	GO:0034309	primary alcohol biosynthetic process	gene-LOC110688300/gene-LOC110701401/gene-LOC110721030					Biological process	GO:0090332	stomatal closure	gene-LOC110689178/gene-LOC110704813
Biological process	GO:0042723	thiamine-containing compound metabolic process	gene-LOC110688300/gene-LOC110701401/gene-LOC110721030					Biological process	GO:0006928	movement of cell or subcellular component	gene-LOC110695238/gene-LOC110718870/gene-LOC110723685
Biological process	GO:0042724	thiamine-containing compound biosynthetic process	gene-LOC110688300/gene-LOC110701401/gene-LOC110721030					Biological process	GO:0071496	cellular response to external stimulus	gene-LOC110690949/gene-LOC110703292/gene-LOC110705345/gene-LOC110706924/gene-LOC110710372
Biological process	GO:0043101	purine-containing compound salvage	gene-LOC110682517/gene-LOC110704621/gene-LOC110732750					Biological process	GO:0006183	GTP biosynthetic process	gene-LOC110720496
Biological process	GO:0010109	regulation of photosynthesis	gene-LOC110687333/gene-LOC110689783/gene-LOC110708227/gene-LOC110731522/gene-LOC110731641					Biological process	GO:0010165	response to X-ray	gene-LOC110728138
Biological process	GO:0046474	glycerophospholipid biosynthetic process	gene-LOC110687456/gene-LOC110688041/gene-LOC110708716/gene-LOC110711231/gene-LOC110719696/gene-LOC110721841/gene-LOC110729161/gene-LOC110730138/gene-LOC110731241/gene-LOC110736814					Biological process	GO:0010257	NADH dehydrogenase complex assembly	gene-LOC110694434
Biological process	GO:0051247	positive regulation of protein metabolic process	gene-LOC110682317/gene-LOC110690729/gene-LOC110700485/gene-LOC110700685/gene-LOC110705036/gene-LOC110711696/gene-LOC110717391/gene-LOC110720092/gene-LOC110726354/gene-LOC110726558/gene-LOC110731651/gene-LOC110737678					Biological process	GO:0010275	NAD(P)H dehydrogenase complex assembly	gene-LOC110694434
Biological process	GO:0008654	phospholipid biosynthetic process	gene-LOC110687456/gene-LOC110688041/gene-LOC110696555/gene-LOC110697108/gene-LOC110708683/gene-LOC110708716/gene-LOC110709064/gene-LOC110711231/gene-LOC110717414/gene-LOC110719696/gene-LOC110721841/gene-LOC110729161/gene-LOC110730138/gene-LOC110731241/gene-LOC110736814					Biological process	GO:0016119	carotene metabolic process	gene-LOC110718499
Biological process	GO:0006099	tricarboxylic acid cycle	gene-LOC110682479/gene-LOC110685976/gene-LOC110689783/gene-LOC110691006/gene-LOC110720234/gene-LOC110735356/gene-LOC110737782					Biological process	GO:0019079	viral genome replication	gene-LOC110695103
Biological process	GO:0010584	pollen exine formation	gene-LOC110688478/gene-LOC110696050/gene-LOC110699265/gene-LOC110721492/gene-LOC110725236/gene-LOC110733431					Biological process	GO:0034311	diol metabolic process	gene-LOC110687789
Biological process	GO:0046467	membrane lipid biosynthetic process	gene-LOC110686218/gene-LOC110693600/gene-LOC110696555/gene-LOC110697108/gene-LOC110708023/gene-LOC110709064/gene-LOC110710130/gene-LOC110724176/gene-LOC110725562					Biological process	GO:0034312	diol biosynthetic process	gene-LOC110687789
Biological process	GO:0050826	response to freezing	gene-LOC110692837/gene-LOC110699866/gene-LOC110734359/gene-LOC110734761/gene-LOC110740154					Biological process	GO:0046039	GTP metabolic process	gene-LOC110720496
Biological process	GO:0042726	flavin-containing compound metabolic process	gene-LOC110686127/gene-LOC110689435/gene-LOC110718119/gene-LOC110739545					Biological process	GO:0046786	viral replication complex formation and maintenance	gene-LOC110695103
Biological process	GO:0009909	regulation of flower development	gene-LOC110681874/gene-LOC110689435/gene-LOC110696124/gene-LOC110698454/gene-LOC110698558/gene-LOC110699265/gene-LOC110705102/gene-LOC110706679/gene-LOC110709730/gene-LOC110718119/gene-LOC110720629/gene-LOC110721084/gene-LOC110721693/gene-LOC110725236/gene-LOC110732282/gene-LOC110733431/gene-LOC110735198					Biological process	GO:0051103	DNA ligation involved in DNA repair	gene-LOC110730889
Biological process	GO:0009637	response to blue light	gene-LOC110689435/gene-LOC110698454/gene-LOC110704165/gene-LOC110705102/gene-LOC110710776/gene-LOC110718119/gene-LOC110735659/gene-LOC110740092					Biological process	GO:0090355	positive regulation of auxin metabolic process	gene-LOC110724734
Biological process	GO:0072528	pyrimidine-containing compound biosynthetic process	gene-LOC110688300/gene-LOC110694413/gene-LOC110701401/gene-LOC110721030/gene-LOC110727490/gene-LOC110729026/gene-LOC110735152					Biological process	GO:2000306	positive regulation of photomorphogenesis	gene-LOC110728517
Biological process	GO:0019439	aromatic compound catabolic process	gene-LOC110682502/gene-LOC110685563/gene-LOC110685807/gene-LOC110688325/gene-LOC110688385/gene-LOC110688386/gene-LOC110688533/gene-LOC110693605/gene-LOC110693629/gene-LOC110695886/gene-LOC110700251/gene-LOC110701153/gene-LOC110702530/gene-LOC110703032/gene-LOC110705724/gene-LOC110706921/gene-LOC110710124/gene-LOC110716425/gene-LOC110727584/gene-LOC110728031/gene-LOC110736471/gene-LOC110736794					Biological process	GO:0009226	nucleotide-sugar biosynthetic process	gene-LOC110719483/gene-LOC110720419
Biological process	GO:0006094	gluconeogenesis	gene-LOC110706679/gene-LOC110707065/gene-LOC110709730					Biological process	GO:0030865	cortical cytoskeleton organization	gene-LOC110693557/gene-LOC110706833
Biological process	GO:0042451	purine nucleoside biosynthetic process	gene-LOC110682517/gene-LOC110704621/gene-LOC110732750					Biological process	GO:0015749	monosaccharide transmembrane transport	gene-LOC110682493/gene-LOC110724431
Biological process	GO:0046129	purine ribonucleoside biosynthetic process	gene-LOC110682517/gene-LOC110704621/gene-LOC110732750					Biological process	GO:0055082	cellular chemical homeostasis	gene-LOC110687452/gene-LOC110687488/gene-LOC110701168/gene-LOC110703292/gene-LOC110731349
Biological process	GO:0009142	nucleoside triphosphate biosynthetic process	gene-LOC110694413/gene-LOC110703547/gene-LOC110727490/gene-LOC110729026/gene-LOC110733603/gene-LOC110735152/novel.8220/novel.8221					Biological process	GO:0015849	organic acid transport	gene-LOC110681752/gene-LOC110687452/gene-LOC110692403/gene-LOC110708551
Biological process	GO:0005987	sucrose catabolic process	gene-LOC110714144/gene-LOC110717354					Biological process	GO:0006220	pyrimidine nucleotide metabolic process	gene-LOC110712494/gene-LOC110720496
Biological process	GO:0006208	pyrimidine nucleobase catabolic process	gene-LOC110698811/gene-LOC110703399					Biological process	GO:0006221	pyrimidine nucleotide biosynthetic process	gene-LOC110712494/gene-LOC110720496
Biological process	GO:0006212	uracil catabolic process	gene-LOC110698811/gene-LOC110703399					Biological process	GO:0006665	sphingolipid metabolic process	gene-LOC110689178/gene-LOC110704813
Biological process	GO:0044375	regulation of peroxisome size	gene-LOC110699467/gene-LOC110733484					Biological process	GO:0009251	glucan catabolic process	gene-LOC110688721/gene-LOC110714985
Biological process	GO:0046838	phosphorylated carbohydrate dephosphorylation	gene-LOC110687456/gene-LOC110731241					Biological process	GO:0010214	seed coat development	gene-LOC110706924/gene-LOC110729653
Biological process	GO:0048578	positive regulation of long-day photoperiodism, flowering	gene-LOC110704165/gene-LOC110735659					Biological process	GO:0034219	carbohydrate transmembrane transport	gene-LOC110682493/gene-LOC110724431
Biological process	GO:0098719	sodium ion import across plasma membrane	gene-LOC110695068/gene-LOC110737010					Biological process	GO:2000030	regulation of response to red or far red light	gene-LOC110728517/gene-LOC110731349
Biological process	GO:0042126	nitrate metabolic process	gene-LOC110683835/gene-LOC110689783/gene-LOC110696548/gene-LOC110704624/gene-LOC110710349/gene-LOC110710368					Biological process	GO:0098656	anion transmembrane transport	gene-LOC110681752/gene-LOC110703908/gene-LOC110708551
Biological process	GO:0042128	nitrate assimilation	gene-LOC110683835/gene-LOC110689783/gene-LOC110696548/gene-LOC110704624/gene-LOC110710349/gene-LOC110710368					Biological process	GO:0010138	pyrimidine ribonucleotide salvage	gene-LOC110712494
Biological process	GO:0009638	phototropism	gene-LOC110689435/gene-LOC110718119/gene-LOC110740092					Biological process	GO:0032262	pyrimidine nucleotide salvage	gene-LOC110712494
Biological process	GO:0042548	regulation of photosynthesis, light reaction	gene-LOC110708227/gene-LOC110731522/gene-LOC110731641					Biological process	GO:0043446	cellular alkane metabolic process	gene-LOC110720450
Biological process	GO:0043174	nucleoside salvage	gene-LOC110682517/gene-LOC110704621/gene-LOC110732750					Biological process	GO:0043447	alkane biosynthetic process	gene-LOC110720450
Biological process	GO:2000762	regulation of phenylpropanoid metabolic process	gene-LOC110682067/gene-LOC110733538/gene-LOC110733539					Biological process	GO:0044206	UMP salvage	gene-LOC110712494
Biological process	GO:0006378	mRNA polyadenylation	gene-LOC110704764/gene-LOC110705523/gene-LOC110710658/gene-LOC110715578/gene-LOC110740243					Biological process	GO:0044782	cilium organization	gene-LOC110723679
Biological process	GO:0043631	RNA polyadenylation	gene-LOC110704764/gene-LOC110705523/gene-LOC110710658/gene-LOC110715578/gene-LOC110740243					Biological process	GO:0046898	response to cycloheximide	gene-LOC110706924
Biological process	GO:0046323	glucose import	gene-LOC110685102/gene-LOC110693008/gene-LOC110697788/gene-LOC110703470/gene-LOC110725959					Biological process	GO:0060271	cilium assembly	gene-LOC110723679
Biological process	GO:1904659	glucose transmembrane transport	gene-LOC110685102/gene-LOC110693008/gene-LOC110697788/gene-LOC110703470/gene-LOC110725959					Biological process	GO:0120031	plasma membrane bounded cell projection assembly	gene-LOC110723679
Biological process	GO:0048588	developmental cell growth	gene-LOC110685370/gene-LOC110694169/gene-LOC110701099/gene-LOC110705327/gene-LOC110708743/gene-LOC110709820/gene-LOC110709821/gene-LOC110718505/gene-LOC110721413/gene-LOC110722289/gene-LOC110724665/gene-LOC110733344/gene-LOC110734387/gene-LOC110736680					Biological process	GO:0120036	plasma membrane bounded cell projection organization	gene-LOC110723679
Biological process	GO:0006694	steroid biosynthetic process	gene-LOC110693039/gene-LOC110699265/gene-LOC110702588/gene-LOC110705694/gene-LOC110717943/gene-LOC110720433/gene-LOC110725236/gene-LOC110725577/gene-LOC110733431					Biological process	GO:1902475	L-alpha-amino acid transmembrane transport	gene-LOC110681752
Biological process	GO:0016042	lipid catabolic process	gene-LOC110682785/gene-LOC110683448/gene-LOC110684283/gene-LOC110689637/gene-LOC110690011/gene-LOC110690494/gene-LOC110690495/gene-LOC110694671/gene-LOC110696122/gene-LOC110699277/gene-LOC110701064/gene-LOC110707499/gene-LOC110707948/gene-LOC110708716/gene-LOC110712435/gene-LOC110719694/gene-LOC110724999/gene-LOC110732040/gene-LOC110735020/gene-LOC110736814/gene-LOC110739706					Biological process	GO:0010016	shoot system morphogenesis	gene-LOC110682789/gene-LOC110690464/gene-LOC110692403/gene-LOC110696116/gene-LOC110728517
Biological process	GO:0046686	response to cadmium ion	gene-LOC110682884/gene-LOC110684083/gene-LOC110688446/gene-LOC110693566/gene-LOC110694169/gene-LOC110698669/gene-LOC110700413/gene-LOC110708743/gene-LOC110713158/gene-LOC110717751/gene-LOC110719579/gene-LOC110724124/gene-LOC110728420/gene-LOC110728719/gene-LOC110731664/gene-LOC110732040/gene-LOC110733198/gene-LOC110735393/gene-LOC110739213					Biological process	GO:0000373	Group II intron splicing	gene-LOC110714603/gene-LOC110721425
Biological process	GO:0046777	protein autophosphorylation	gene-LOC110682314/gene-LOC110699282/gene-LOC110699866/gene-LOC110703607/gene-LOC110704570/gene-LOC110706660/gene-LOC110707264/gene-LOC110708349/gene-LOC110709705/gene-LOC110714063/gene-LOC110718113/gene-LOC110719696/gene-LOC110731573/gene-LOC110732282/gene-LOC110734761					Biological process	GO:0006760	folic acid-containing compound metabolic process	gene-LOC110687789/gene-LOC110732265
Biological process	GO:0006000	fructose metabolic process	gene-LOC110720321/gene-LOC110738799					Biological process	GO:1901401	regulation of tetrapyrrole metabolic process	gene-LOC110705345/gene-LOC110710372
Biological process	GO:0009113	purine nucleobase biosynthetic process	gene-LOC110704621/gene-LOC110732750					Biological process	GO:1900140	regulation of seedling development	gene-LOC110682493/gene-LOC110724431/gene-LOC110729653
Biological process	GO:0009608	response to symbiont	gene-LOC110699314/gene-LOC110733473					Biological process	GO:0009309	amine biosynthetic process	gene-LOC110724734/gene-LOC110726079
Biological process	GO:0044211	CTP salvage	gene-LOC110694413/gene-LOC110735152					Biological process	GO:0030004	cellular monovalent inorganic cation homeostasis	gene-LOC110687452/gene-LOC110703292
Biological process	GO:0046473	phosphatidic acid metabolic process	gene-LOC110708716/gene-LOC110736814					Biological process	GO:0031122	cytoplasmic microtubule organization	gene-LOC110693557/gene-LOC110706833
Biological process	GO:0080113	regulation of seed growth	gene-LOC110695684/gene-LOC110729974					Biological process	GO:0042401	cellular biogenic amine biosynthetic process	gene-LOC110724734/gene-LOC110726079
Biological process	GO:0048831	regulation of shoot system development	gene-LOC110681874/gene-LOC110689435/gene-LOC110696124/gene-LOC110698454/gene-LOC110698558/gene-LOC110699265/gene-LOC110705102/gene-LOC110706679/gene-LOC110709730/gene-LOC110718119/gene-LOC110720629/gene-LOC110721084/gene-LOC110721693/gene-LOC110725236/gene-LOC110732282/gene-LOC110733431/gene-LOC110735198					Biological process	GO:0000103	sulfate assimilation	gene-LOC110707528
Biological process	GO:0030001	metal ion transport	gene-LOC110683717/gene-LOC110684130/gene-LOC110686355/gene-LOC110688325/gene-LOC110688737/gene-LOC110695068/gene-LOC110697788/gene-LOC110714010/gene-LOC110717183/gene-LOC110718527/gene-LOC110720843/gene-LOC110722628/gene-LOC110729265/gene-LOC110731213/gene-LOC110731214/gene-LOC110731244/gene-LOC110734274/gene-LOC110736197/gene-LOC110737010					Biological process	GO:0006266	DNA ligation	gene-LOC110730889
Biological process	GO:0006541	glutamine metabolic process	gene-LOC110695399/gene-LOC110720367/gene-LOC110727490/gene-LOC110729026					Biological process	GO:0006273	lagging strand elongation	gene-LOC110730889
Biological process	GO:0009827	plant-type cell wall modification	gene-LOC110694137/gene-LOC110711687/gene-LOC110714789/gene-LOC110719091					Biological process	GO:0006559	L-phenylalanine catabolic process	gene-LOC110700147
Biological process	GO:0098771	inorganic ion homeostasis	gene-LOC110684130/gene-LOC110686355/gene-LOC110688737/gene-LOC110689357/gene-LOC110689435/gene-LOC110690494/gene-LOC110694671/gene-LOC110695068/gene-LOC110714010/gene-LOC110717448/gene-LOC110718119/gene-LOC110718527/gene-LOC110719883/gene-LOC110722628/gene-LOC110723409/gene-LOC110724999/gene-LOC110731213/gene-LOC110731244/gene-LOC110732402/gene-LOC110737010					Biological process	GO:0006561	proline biosynthetic process	gene-LOC110697046
Biological process	GO:0048444	floral organ morphogenesis	gene-LOC110699265/gene-LOC110709970/gene-LOC110710658/gene-LOC110725236/gene-LOC110728725/gene-LOC110733431					Biological process	GO:0006564	L-serine biosynthetic process	gene-LOC110713319
Biological process	GO:2001057	reactive nitrogen species metabolic process	gene-LOC110683835/gene-LOC110689783/gene-LOC110696548/gene-LOC110704624/gene-LOC110710349/gene-LOC110710368					Biological process	GO:0007143	female meiotic nuclear division	gene-LOC110728138
Biological process	GO:0008202	steroid metabolic process	gene-LOC110693039/gene-LOC110699265/gene-LOC110702588/gene-LOC110705694/gene-LOC110716734/gene-LOC110717943/gene-LOC110720433/gene-LOC110725236/gene-LOC110725577/gene-LOC110733431					Biological process	GO:0010190	cytochrome b6f complex assembly	gene-LOC110705472
Biological process	GO:0030641	regulation of cellular pH	gene-LOC110695068/gene-LOC110723409/gene-LOC110731244/gene-LOC110737010					Biological process	GO:0010222	stem vascular tissue pattern formation	gene-LOC110692403
Biological process	GO:0051453	regulation of intracellular pH	gene-LOC110695068/gene-LOC110723409/gene-LOC110731244/gene-LOC110737010					Biological process	GO:0010384	cell wall proteoglycan metabolic process	gene-LOC110728505
Biological process	GO:0010275	NAD(P)H dehydrogenase complex assembly	gene-LOC110699937/gene-LOC110708065					Biological process	GO:0010404	cell wall hydroxyproline-rich glycoprotein metabolic process	gene-LOC110728505
Biological process	GO:0016559	peroxisome fission	gene-LOC110699467/gene-LOC110733484					Biological process	GO:0010405	arabinogalactan protein metabolic process	gene-LOC110728505
Biological process	GO:0019860	uracil metabolic process	gene-LOC110698811/gene-LOC110703399					Biological process	GO:0015800	acidic amino acid transport	gene-LOC110681752
Biological process	GO:0042364	water-soluble vitamin biosynthetic process	gene-LOC110686127/gene-LOC110688300/gene-LOC110695399/gene-LOC110701401/gene-LOC110703356/gene-LOC110703610/gene-LOC110721030/gene-LOC110739545					Biological process	GO:0018258	protein O-linked glycosylation via hydroxyproline	gene-LOC110728505
Biological process	GO:1901361	organic cyclic compound catabolic process	gene-LOC110682502/gene-LOC110685563/gene-LOC110685807/gene-LOC110688325/gene-LOC110688385/gene-LOC110688386/gene-LOC110693605/gene-LOC110693629/gene-LOC110695886/gene-LOC110698811/gene-LOC110700251/gene-LOC110701153/gene-LOC110702530/gene-LOC110703032/gene-LOC110703399/gene-LOC110705724/gene-LOC110706921/gene-LOC110716425/gene-LOC110727584/gene-LOC110728031/gene-LOC110736471/gene-LOC110736794					Biological process	GO:0019058	viral life cycle	gene-LOC110695103
Biological process	GO:0009640	photomorphogenesis	gene-LOC110685988/gene-LOC110687420/gene-LOC110691853/gene-LOC110700594/gene-LOC110701761/gene-LOC110728106/gene-LOC110731282/gene-LOC110739715/gene-LOC110740119					Biological process	GO:0019673	GDP-mannose metabolic process	gene-LOC110720419
Biological process	GO:0009396	folic acid-containing compound biosynthetic process	gene-LOC110703421/gene-LOC110722289/gene-LOC110733344					Biological process	GO:0030497	fatty acid elongation	gene-LOC110682789
Biological process	GO:0009625	response to insect	gene-LOC110699866/gene-LOC110723269/gene-LOC110734761					Biological process	GO:0032352	positive regulation of hormone metabolic process	gene-LOC110724734
Biological process	GO:0009773	photosynthetic electron transport in photosystem I	gene-LOC110692940/gene-LOC110697255/gene-LOC110699937					Biological process	GO:0032922	circadian regulation of gene expression	gene-LOC110739176
Biological process	GO:0019319	hexose biosynthetic process	gene-LOC110706679/gene-LOC110707065/gene-LOC110709730					Biological process	GO:0044209	AMP salvage	gene-LOC110685819
Biological process	GO:0042455	ribonucleoside biosynthetic process	gene-LOC110682517/gene-LOC110704621/gene-LOC110732750					Biological process	GO:0046352	disaccharide catabolic process	gene-LOC110714985
Biological process	GO:2000012	regulation of auxin polar transport	gene-LOC110682669/gene-LOC110703582/gene-LOC110716856					Biological process	GO:0080029	cellular response to boron-containing substance levels	gene-LOC110703292
Biological process	GO:0009218	pyrimidine ribonucleotide metabolic process	gene-LOC110694413/gene-LOC110727490/gene-LOC110729026/gene-LOC110735152					Biological process	GO:0080036	regulation of cytokinin-activated signaling pathway	gene-LOC110726178
Biological process	GO:0009220	pyrimidine ribonucleotide biosynthetic process	gene-LOC110694413/gene-LOC110727490/gene-LOC110729026/gene-LOC110735152					Biological process	GO:1902115	regulation of organelle assembly	gene-LOC110724851
Biological process	GO:0010162	seed dormancy process	gene-LOC110688029/gene-LOC110726712/gene-LOC110727475/gene-LOC110732450					Biological process	GO:1902222	erythrose 4-phosphate/phosphoenolpyruvate family amino acid catabolic process	gene-LOC110700147
Biological process	GO:0010268	brassinosteroid homeostasis	gene-LOC110699265/gene-LOC110720433/gene-LOC110725236/gene-LOC110733431					Biological process	GO:0009640	photomorphogenesis	gene-LOC110718502/gene-LOC110728517/gene-LOC110739011
Biological process	GO:0022611	dormancy process	gene-LOC110688029/gene-LOC110726712/gene-LOC110727475/gene-LOC110732450					Biological process	GO:0031669	cellular response to nutrient levels	gene-LOC110690949/gene-LOC110703292/gene-LOC110705345/gene-LOC110710372
Biological process	GO:0080147	root hair cell development	gene-LOC110685370/gene-LOC110709820/gene-LOC110709821/gene-LOC110721413/gene-LOC110722289/gene-LOC110724665/gene-LOC110733344					Biological process	GO:0006779	porphyrin-containing compound biosynthetic process	gene-LOC110697100/gene-LOC110705345/gene-LOC110710372
Biological process	GO:0008299	isoprenoid biosynthetic process	gene-LOC110686562/gene-LOC110687932/gene-LOC110690011/gene-LOC110693461/gene-LOC110693868/gene-LOC110694253/gene-LOC110697133/gene-LOC110697814/gene-LOC110702759/gene-LOC110705422/gene-LOC110710188/gene-LOC110710527/gene-LOC110720433/gene-LOC110726758/gene-LOC110729235/gene-LOC110729592/gene-LOC110733132/gene-LOC110734308					Biological process	GO:0000707	meiotic DNA recombinase assembly	gene-LOC110714481
Biological process	GO:0009226	nucleotide-sugar biosynthetic process	gene-LOC110699313/gene-LOC110702522/gene-LOC110715805/gene-LOC110729564/gene-LOC110733472					Biological process	GO:0006545	glycine biosynthetic process	gene-LOC110736278
Biological process	GO:0071483	cellular response to blue light	gene-LOC110689435/gene-LOC110710776/gene-LOC110718119					Biological process	GO:0010036	response to boron-containing substance	gene-LOC110703292
Biological process	GO:0010286	heat acclimation	gene-LOC110689144/gene-LOC110693456/gene-LOC110699212/gene-LOC110715584/gene-LOC110718527/gene-LOC110728725/gene-LOC110733373					Biological process	GO:0031086	nuclear-transcribed mRNA catabolic process, deadenylation-independent decay	gene-LOC110724851
Biological process	GO:0010138	pyrimidine ribonucleotide salvage	gene-LOC110694413/gene-LOC110735152					Biological process	GO:0031087	deadenylation-independent decapping of nuclear-transcribed mRNA	gene-LOC110724851
Biological process	GO:0015743	malate transport	gene-LOC110700443/gene-LOC110731244					Biological process	GO:0046713	borate transport	gene-LOC110703292
Biological process	GO:0032262	pyrimidine nucleotide salvage	gene-LOC110694413/gene-LOC110735152					Biological process	GO:0034605	cellular response to heat	gene-LOC110687804/gene-LOC110703189
Biological process	GO:0035725	sodium ion transmembrane transport	gene-LOC110695068/gene-LOC110737010					Biological process	GO:2000031	regulation of salicylic acid mediated signaling pathway	gene-LOC110700643/gene-LOC110719493
Biological process	GO:0042822	pyridoxal phosphate metabolic process	gene-LOC110695399/gene-LOC110703356					Biological process	GO:0006109	regulation of carbohydrate metabolic process	gene-LOC110706924/gene-LOC110712494
Biological process	GO:0042823	pyridoxal phosphate biosynthetic process	gene-LOC110695399/gene-LOC110703356					Biological process	GO:0007010	cytoskeleton organization	gene-LOC110686384/gene-LOC110693557/gene-LOC110706833/gene-LOC110708378/gene-LOC110711235
Biological process	GO:0044206	UMP salvage	gene-LOC110694413/gene-LOC110735152					Biological process	GO:0006885	regulation of pH	gene-LOC110687452/gene-LOC110703292
Biological process	GO:0080112	seed growth	gene-LOC110695684/gene-LOC110729974					Biological process	GO:0007264	small GTPase mediated signal transduction	gene-LOC110717102/gene-LOC110726778
Biological process	GO:0098659	inorganic cation import across plasma membrane	gene-LOC110695068/gene-LOC110737010					Biological process	GO:0042126	nitrate metabolic process	gene-LOC110695082/gene-LOC110725315
Biological process	GO:0099587	inorganic ion import across plasma membrane	gene-LOC110695068/gene-LOC110737010					Biological process	GO:0042128	nitrate assimilation	gene-LOC110695082/gene-LOC110725315
Biological process	GO:0016052	carbohydrate catabolic process	gene-LOC110688333/gene-LOC110690647/gene-LOC110700469/gene-LOC110700628/gene-LOC110702866/gene-LOC110706545/gene-LOC110706636/gene-LOC110706679/gene-LOC110707065/gene-LOC110707265/gene-LOC110709254/gene-LOC110709730/gene-LOC110714144/gene-LOC110716578/gene-LOC110717354/gene-LOC110721850/gene-LOC110726083/gene-LOC110728546/gene-LOC110731993/gene-LOC110738751					Biological process	GO:0042558	pteridine-containing compound metabolic process	gene-LOC110687789/gene-LOC110732265
Biological process	GO:0051049	regulation of transport	gene-LOC110681874/gene-LOC110682669/gene-LOC110685197/gene-LOC110694454/gene-LOC110698317/gene-LOC110701099/gene-LOC110703582/gene-LOC110713334/gene-LOC110716856/gene-LOC110728529/gene-LOC110729716/novel.8043					Biological process	GO:0000972	transcription-dependent tethering of RNA polymerase II gene DNA at nuclear periphery	gene-LOC110716618
Biological process	GO:0009141	nucleoside triphosphate metabolic process	gene-LOC110694413/gene-LOC110703547/gene-LOC110727490/gene-LOC110729026/gene-LOC110733603/gene-LOC110735152/novel.8220/novel.8221					Biological process	GO:0006029	proteoglycan metabolic process	gene-LOC110728505
Biological process	GO:0016132	brassinosteroid biosynthetic process	gene-LOC110699265/gene-LOC110720433/gene-LOC110725236/gene-LOC110733431					Biological process	GO:0006166	purine ribonucleoside salvage	gene-LOC110685819
Biological process	GO:0044242	cellular lipid catabolic process	gene-LOC110683448/gene-LOC110690011/gene-LOC110690494/gene-LOC110690495/gene-LOC110694671/gene-LOC110707499/gene-LOC110724999/gene-LOC110735020					Biological process	GO:0006521	regulation of cellular amino acid metabolic process	gene-LOC110724734
Biological process	GO:0010208	pollen wall assembly	gene-LOC110688478/gene-LOC110696050/gene-LOC110699265/gene-LOC110721492/gene-LOC110725236/gene-LOC110733431					Biological process	GO:0015908	fatty acid transport	gene-LOC110692403
Biological process	GO:0016075	rRNA catabolic process	gene-LOC110700251/gene-LOC110701153/gene-LOC110736471					Biological process	GO:0033238	regulation of cellular amine metabolic process	gene-LOC110724734
Biological process	GO:0043467	regulation of generation of precursor metabolites and energy	gene-LOC110708227/gene-LOC110731522/gene-LOC110731641					Biological process	GO:0036473	cell death in response to oxidative stress	gene-LOC110686651
Biological process	GO:0046128	purine ribonucleoside metabolic process	gene-LOC110682517/gene-LOC110704621/gene-LOC110732750					Biological process	GO:0097468	programmed cell death in response to reactive oxygen species	gene-LOC110686651
Biological process	GO:0006026	aminoglycan catabolic process	gene-LOC110692342/gene-LOC110700628/gene-LOC110716578/gene-LOC110738751					Biological process	GO:0098661	inorganic anion transmembrane transport	gene-LOC110703908
Biological process	GO:0006030	chitin metabolic process	gene-LOC110692342/gene-LOC110700628/gene-LOC110716578/gene-LOC110738751					Biological process	GO:0098876	vesicle-mediated transport to the plasma membrane	gene-LOC110734299
Biological process	GO:0006032	chitin catabolic process	gene-LOC110692342/gene-LOC110700628/gene-LOC110716578/gene-LOC110738751					Biological process	GO:0006535	cysteine biosynthetic process from serine	gene-LOC110702951
Biological process	GO:0046173	polyol biosynthetic process	gene-LOC110687456/gene-LOC110703421/gene-LOC110717414/gene-LOC110731241					Biological process	GO:0015807	L-amino acid transport	gene-LOC110681752
Biological process	GO:0046348	amino sugar catabolic process	gene-LOC110692342/gene-LOC110700628/gene-LOC110716578/gene-LOC110738751					Biological process	GO:1901654	response to ketone	gene-LOC110706924
Biological process	GO:0046351	disaccharide biosynthetic process	gene-LOC110688864/gene-LOC110717661/gene-LOC110725575/gene-LOC110739865					Biological process	GO:0051094	positive regulation of developmental process	gene-LOC110682493/gene-LOC110724431/gene-LOC110728517/gene-LOC110729653
Biological process	GO:1901072	glucosamine-containing compound catabolic process	gene-LOC110692342/gene-LOC110700628/gene-LOC110716578/gene-LOC110738751					Biological process	GO:0015711	organic anion transport	gene-LOC110681752/gene-LOC110687452/gene-LOC110708551
Biological process	GO:0010817	regulation of hormone levels	gene-LOC110682669/gene-LOC110691541/gene-LOC110694094/gene-LOC110699265/gene-LOC110703582/gene-LOC110704399/gene-LOC110705422/gene-LOC110708260/gene-LOC110711143/gene-LOC110716608/gene-LOC110716856/gene-LOC110718417/gene-LOC110720433/gene-LOC110721014/gene-LOC110724214/gene-LOC110725236/gene-LOC110731200/gene-LOC110733431/gene-LOC110735307/gene-LOC110737697					Biological process	GO:0009718	anthocyanin-containing compound biosynthetic process	gene-LOC110705345/gene-LOC110710372
Biological process	GO:0031124	mRNA 3'-end processing	gene-LOC110704764/gene-LOC110705523/gene-LOC110710658/gene-LOC110715578/gene-LOC110740243					Biological process	GO:0048444	floral organ morphogenesis	gene-LOC110683698/gene-LOC110696116
Biological process	GO:0010452	histone H3-K36 methylation	gene-LOC110707860/gene-LOC110729106					Biological process	GO:0000381	regulation of alternative mRNA splicing, via spliceosome	gene-LOC110696069
Biological process	GO:0046352	disaccharide catabolic process	gene-LOC110714144/gene-LOC110717354					Biological process	GO:0006167	AMP biosynthetic process	gene-LOC110685819
Biological process	GO:0048587	regulation of short-day photoperiodism, flowering	gene-LOC110720629/gene-LOC110721084					Biological process	GO:0006271	DNA strand elongation involved in DNA replication	gene-LOC110730889
Biological process	GO:0048832	specification of plant organ number	gene-LOC110728725/gene-LOC110734339					Biological process	GO:0006308	DNA catabolic process	gene-LOC110708732
Biological process	GO:0048833	specification of floral organ number	gene-LOC110728725/gene-LOC110734339					Biological process	GO:0006560	proline metabolic process	gene-LOC110697046
Biological process	GO:0050801	ion homeostasis	gene-LOC110684130/gene-LOC110686355/gene-LOC110688737/gene-LOC110689357/gene-LOC110689435/gene-LOC110690494/gene-LOC110694671/gene-LOC110695068/gene-LOC110714010/gene-LOC110717448/gene-LOC110718119/gene-LOC110718527/gene-LOC110719883/gene-LOC110722628/gene-LOC110723409/gene-LOC110724999/gene-LOC110731213/gene-LOC110731244/gene-LOC110732402/gene-LOC110737010					Biological process	GO:0009313	oligosaccharide catabolic process	gene-LOC110714985
Biological process	GO:0006812	cation transport	gene-LOC110683717/gene-LOC110684130/gene-LOC110686355/gene-LOC110688274/gene-LOC110688325/gene-LOC110688737/gene-LOC110695068/gene-LOC110697788/gene-LOC110714010/gene-LOC110717183/gene-LOC110718527/gene-LOC110720843/gene-LOC110722628/gene-LOC110729265/gene-LOC110731213/gene-LOC110731214/gene-LOC110731244/gene-LOC110734274/gene-LOC110736197/gene-LOC110736627/gene-LOC110737010					Biological process	GO:0010225	response to UV-C	gene-LOC110707945
Biological process	GO:0080110	sporopollenin biosynthetic process	gene-LOC110688478/gene-LOC110696050/gene-LOC110721492					Biological process	GO:0018208	peptidyl-proline modification	gene-LOC110728505
Biological process	GO:0000041	transition metal ion transport	gene-LOC110683717/gene-LOC110686355/gene-LOC110688737/gene-LOC110697788/gene-LOC110729265/gene-LOC110734274					Biological process	GO:0022616	DNA strand elongation	gene-LOC110730889
Biological process	GO:0009926	auxin polar transport	gene-LOC110682669/gene-LOC110694094/gene-LOC110703582/gene-LOC110705422/gene-LOC110716856/gene-LOC110718417/gene-LOC110731200/gene-LOC110737697					Biological process	GO:0030030	cell projection organization	gene-LOC110723679
Biological process	GO:0015977	carbon fixation	gene-LOC110685976/gene-LOC110720234/gene-LOC110735356/gene-LOC110737782					Biological process	GO:0030031	cell projection assembly	gene-LOC110723679
Biological process	GO:0048584	positive regulation of response to stimulus	gene-LOC110686150/gene-LOC110699282/gene-LOC110703607/gene-LOC110704165/gene-LOC110704764/gene-LOC110707947/gene-LOC110709970/gene-LOC110712458/gene-LOC110714172/gene-LOC110714604/gene-LOC110720629/gene-LOC110721084/gene-LOC110721457/gene-LOC110722263/gene-LOC110722270/gene-LOC110724202/gene-LOC110725637/gene-LOC110735659/gene-LOC110739715					Biological process	GO:0043473	pigmentation	gene-LOC110731738
Biological process	GO:0061024	membrane organization	gene-LOC110685370/gene-LOC110693032/gene-LOC110695931/gene-LOC110699365/gene-LOC110708227/gene-LOC110714168/gene-LOC110714359/gene-LOC110715584/gene-LOC110715703/gene-LOC110720508/gene-LOC110722164/gene-LOC110726903/gene-LOC110728084/gene-LOC110728529/gene-LOC110731522					Biological process	GO:0045493	xylan catabolic process	gene-LOC110719422
Biological process	GO:0009066	aspartate family amino acid metabolic process	gene-LOC110683171/gene-LOC110688806/gene-LOC110691006/gene-LOC110702107/gene-LOC110714450/gene-LOC110731599/gene-LOC110738631					Biological process	GO:0046033	AMP metabolic process	gene-LOC110685819
Biological process	GO:0009624	response to nematode	gene-LOC110686355/gene-LOC110687333/gene-LOC110688737/gene-LOC110720444/gene-LOC110734274/novel.2935/novel.6114					Biological process	GO:0060969	negative regulation of gene silencing	gene-LOC110703189
Biological process	GO:0006826	iron ion transport	gene-LOC110683717/gene-LOC110686355/gene-LOC110688737					Biological process	GO:0048507	meristem development	gene-LOC110682789/gene-LOC110683698/gene-LOC110693353/gene-LOC110696116/gene-LOC110706924/gene-LOC110707945/gene-LOC110730215
Biological process	GO:0023014	signal transduction by protein phosphorylation	gene-LOC110682317/gene-LOC110717391/gene-LOC110737678					Biological process	GO:0009260	ribonucleotide biosynthetic process	gene-LOC110682789/gene-LOC110685819/gene-LOC110712494/gene-LOC110720496
Biological process	GO:1900376	regulation of secondary metabolite biosynthetic process	gene-LOC110682067/gene-LOC110733538/gene-LOC110733539					Biological process	GO:0046390	ribose phosphate biosynthetic process	gene-LOC110682789/gene-LOC110685819/gene-LOC110712494/gene-LOC110720496
Biological process	GO:0006040	amino sugar metabolic process	gene-LOC110692342/gene-LOC110700628/gene-LOC110716578/gene-LOC110729564/gene-LOC110738751					Biological process	GO:0045491	xylan metabolic process	gene-LOC110719422/gene-LOC110728616
Biological process	GO:0016998	cell wall macromolecule catabolic process	gene-LOC110700469/gene-LOC110716578/gene-LOC110730901/gene-LOC110738751					Biological process	GO:0006812	cation transport	gene-LOC110681752/gene-LOC110687452/gene-LOC110687488/gene-LOC110710328/gene-LOC110715826/gene-LOC110738658
Biological process	GO:1901071	glucosamine-containing compound metabolic process	gene-LOC110692342/gene-LOC110700628/gene-LOC110716578/gene-LOC110738751					Biological process	GO:1901617	organic hydroxy compound biosynthetic process	gene-LOC110683465/gene-LOC110686958/gene-LOC110687789/gene-LOC110688258/gene-LOC110697046
Biological process	GO:0071941	nitrogen cycle metabolic process	gene-LOC110683835/gene-LOC110689783/gene-LOC110696548/gene-LOC110704624/gene-LOC110710349/gene-LOC110710368					Biological process	GO:0006869	lipid transport	gene-LOC110690672/gene-LOC110692403/gene-LOC110734299
Biological process	GO:0007568	aging	novel.2935/novel.6114					Biological process	GO:0006821	chloride transport	gene-LOC110703908
Biological process	GO:0009645	response to low light intensity stimulus	gene-LOC110689435/gene-LOC110718119					Biological process	GO:0010072	primary shoot apical meristem specification	gene-LOC110682789
Biological process	GO:0042816	vitamin B6 metabolic process	gene-LOC110695399/gene-LOC110703356					Biological process	GO:0010375	stomatal complex patterning	novel.6056
Biological process	GO:0042819	vitamin B6 biosynthetic process	gene-LOC110695399/gene-LOC110703356					Biological process	GO:0034644	cellular response to UV	gene-LOC110707945
Biological process	GO:0048017	inositol lipid-mediated signaling	gene-LOC110708716/gene-LOC110736814					Biological process	GO:0035510	DNA dealkylation	gene-LOC110730889
Biological process	GO:1900618	regulation of shoot system morphogenesis	gene-LOC110689435/gene-LOC110718119					Biological process	GO:0080111	DNA demethylation	gene-LOC110730889
Biological process	GO:1901371	regulation of leaf morphogenesis	gene-LOC110689435/gene-LOC110718119					Biological process	GO:0140115	export across plasma membrane	gene-LOC110724734
Biological process	GO:0009250	glucan biosynthetic process	gene-LOC110683757/gene-LOC110684699/gene-LOC110690647/gene-LOC110698445/gene-LOC110705112/gene-LOC110705676/gene-LOC110710157/gene-LOC110719091/gene-LOC110720321/gene-LOC110731330/gene-LOC110738799					Biological process	GO:0000097	sulfur amino acid biosynthetic process	gene-LOC110702951/gene-LOC110707528
Biological process	GO:0048511	rhythmic process	gene-LOC110683186/gene-LOC110687420/gene-LOC110688821/gene-LOC110689435/gene-LOC110692910/gene-LOC110701299/gene-LOC110704165/gene-LOC110705559/gene-LOC110707497/gene-LOC110708072/gene-LOC110708260/gene-LOC110709768/gene-LOC110711143/gene-LOC110718119/gene-LOC110720141/gene-LOC110727697/gene-LOC110728530/gene-LOC110731282/gene-LOC110731664/gene-LOC110735659					Biological process	GO:0071669	plant-type cell wall organization or biogenesis	gene-LOC110697818/gene-LOC110706924/gene-LOC110722223/gene-LOC110724734/gene-LOC110728616/gene-LOC110731738
Biological process	GO:0016125	sterol metabolic process	gene-LOC110699265/gene-LOC110702588/gene-LOC110705694/gene-LOC110716734/gene-LOC110720433/gene-LOC110725236/gene-LOC110725577/gene-LOC110733431					Biological process	GO:0010628	positive regulation of gene expression	gene-LOC110687485/gene-LOC110739176
Biological process	GO:0006334	nucleosome assembly	gene-LOC110693191/gene-LOC110723681/gene-LOC110728933/gene-LOC110729791/gene-LOC110734400					Biological process	GO:0006097	glyoxylate cycle	gene-LOC110722334
Biological process	GO:0010927	cellular component assembly involved in morphogenesis	gene-LOC110688478/gene-LOC110696050/gene-LOC110699265/gene-LOC110721492/gene-LOC110725236/gene-LOC110733431					Biological process	GO:0009854	oxidative photosynthetic carbon pathway	gene-LOC110729232
Biological process	GO:0032989	cellular component morphogenesis	gene-LOC110688478/gene-LOC110696050/gene-LOC110699265/gene-LOC110721492/gene-LOC110725236/gene-LOC110733431					Biological process	GO:0032261	purine nucleotide salvage	gene-LOC110685819
Biological process	GO:0015996	chlorophyll catabolic process	gene-LOC110695886/gene-LOC110702530/gene-LOC110703032/gene-LOC110705724					Biological process	GO:0042214	terpene metabolic process	gene-LOC110718499
Biological process	GO:0019432	triglyceride biosynthetic process	gene-LOC110692978/gene-LOC110712895/gene-LOC110714120/gene-LOC110725142					Biological process	GO:0043101	purine-containing compound salvage	gene-LOC110685819
Biological process	GO:0046149	pigment catabolic process	gene-LOC110695886/gene-LOC110702530/gene-LOC110703032/gene-LOC110705724					Biological process	GO:0046487	glyoxylate metabolic process	gene-LOC110722334
Biological process	GO:0048449	floral organ formation	gene-LOC110699265/gene-LOC110710658/gene-LOC110725236/gene-LOC110733431					Biological process	GO:0090354	regulation of auxin metabolic process	gene-LOC110724734
Biological process	GO:0006643	membrane lipid metabolic process	gene-LOC110686218/gene-LOC110693600/gene-LOC110696555/gene-LOC110697108/gene-LOC110708023/gene-LOC110709064/gene-LOC110710130/gene-LOC110724176/gene-LOC110725562					Biological process	GO:2000904	regulation of starch metabolic process	gene-LOC110712494
Biological process	GO:0042278	purine nucleoside metabolic process	gene-LOC110682517/gene-LOC110704621/gene-LOC110732750					Biological process	GO:0000041	transition metal ion transport	gene-LOC110687488/gene-LOC110710328
Biological process	GO:0046470	phosphatidylcholine metabolic process	gene-LOC110703238/gene-LOC110707948/gene-LOC110730138					Biological process	GO:0006782	protoporphyrinogen IX biosynthetic process	gene-LOC110697100
Biological process	GO:0006338	chromatin remodeling	gene-LOC110689435/gene-LOC110693191/gene-LOC110701737/gene-LOC110718119/gene-LOC110723681/gene-LOC110728933/gene-LOC110729791/gene-LOC110734400					Biological process	GO:0007163	establishment or maintenance of cell polarity	gene-LOC110708378
Biological process	GO:0048580	regulation of post-embryonic development	gene-LOC110681874/gene-LOC110689435/gene-LOC110696124/gene-LOC110698454/gene-LOC110698558/gene-LOC110699265/gene-LOC110704165/gene-LOC110705102/gene-LOC110706679/gene-LOC110707860/gene-LOC110709730/gene-LOC110710776/gene-LOC110714300/gene-LOC110718119/gene-LOC110720629/gene-LOC110721084/gene-LOC110721693/gene-LOC110725236/gene-LOC110728106/gene-LOC110729106/gene-LOC110732282/gene-LOC110733431/gen…					Biological process	GO:0010019	chloroplast-nucleus signaling pathway	gene-LOC110707945
Biological process	GO:0042440	pigment metabolic process	gene-LOC110687420/gene-LOC110687987/gene-LOC110691541/gene-LOC110693868/gene-LOC110695886/gene-LOC110702530/gene-LOC110703032/gene-LOC110705422/gene-LOC110705724/gene-LOC110706317/gene-LOC110710527/gene-LOC110710776/gene-LOC110712596/gene-LOC110712613/gene-LOC110728106/gene-LOC110729592/gene-LOC110731282					Biological process	GO:0010044	response to aluminum ion	gene-LOC110706924
Biological process	GO:0006661	phosphatidylinositol biosynthetic process	gene-LOC110687456/gene-LOC110688041/gene-LOC110719696/gene-LOC110721841/gene-LOC110731241					Biological process	GO:0015936	coenzyme A metabolic process	gene-LOC110682124
Biological process	GO:0009312	oligosaccharide biosynthetic process	gene-LOC110688864/gene-LOC110717661/gene-LOC110725575/gene-LOC110734267/gene-LOC110739865					Biological process	GO:0046501	protoporphyrinogen IX metabolic process	gene-LOC110697100
Biological process	GO:0044550	secondary metabolite biosynthetic process	gene-LOC110682067/gene-LOC110688385/gene-LOC110688386/gene-LOC110689751/gene-LOC110693039/gene-LOC110693566/gene-LOC110694253/gene-LOC110705106/gene-LOC110713158/gene-LOC110717943/gene-LOC110718363/gene-LOC110721492/gene-LOC110723438/gene-LOC110730575/gene-LOC110733538/gene-LOC110733539/gene-LOC110734308/gene-LOC110739213					Biological process	GO:1902183	regulation of shoot apical meristem development	gene-LOC110706924
Biological process	GO:0072593	reactive oxygen species metabolic process	gene-LOC110682117/gene-LOC110682118/gene-LOC110684212/gene-LOC110689435/gene-LOC110694117/gene-LOC110694122/gene-LOC110695068/gene-LOC110703582/gene-LOC110704943/gene-LOC110718119/gene-LOC110721056/gene-LOC110723438/gene-LOC110730227/gene-LOC110733538/gene-LOC110733539/gene-LOC110733543					Biological process	GO:0071941	nitrogen cycle metabolic process	gene-LOC110695082/gene-LOC110725315
Biological process	GO:0009310	amine catabolic process	gene-LOC110691948/gene-LOC110701998					Biological process	GO:0006596	polyamine biosynthetic process	gene-LOC110726079
Biological process	GO:0042402	cellular biogenic amine catabolic process	gene-LOC110691948/gene-LOC110701998					Biological process	GO:0009750	response to fructose	gene-LOC110697046
Biological process	GO:0046471	phosphatidylglycerol metabolic process	gene-LOC110720983/gene-LOC110723814					Biological process	GO:0019321	pentose metabolic process	gene-LOC110720633
Biological process	GO:0072529	pyrimidine-containing compound catabolic process	gene-LOC110698811/gene-LOC110703399					Biological process	GO:0042451	purine nucleoside biosynthetic process	gene-LOC110685819
Biological process	GO:0009225	nucleotide-sugar metabolic process	gene-LOC110699313/gene-LOC110702522/gene-LOC110715805/gene-LOC110729564/gene-LOC110733472					Biological process	GO:0046129	purine ribonucleoside biosynthetic process	gene-LOC110685819
Biological process	GO:0042559	pteridine-containing compound biosynthetic process	gene-LOC110703421/gene-LOC110722289/gene-LOC110733344					Biological process	GO:0048024	regulation of mRNA splicing, via spliceosome	gene-LOC110696069
Biological process	GO:0016131	brassinosteroid metabolic process	gene-LOC110699265/gene-LOC110720433/gene-LOC110725236/gene-LOC110733431					Biological process	GO:0048448	stamen morphogenesis	gene-LOC110696116
Biological process	GO:0009064	glutamine family amino acid metabolic process	gene-LOC110691006/gene-LOC110695399/gene-LOC110702107/gene-LOC110720367/gene-LOC110722294/gene-LOC110727490/gene-LOC110729026					Biological process	GO:1902074	response to salt	gene-LOC110706924
Biological process	GO:0042391	regulation of membrane potential	gene-LOC110694454/gene-LOC110698317/gene-LOC110725156/gene-LOC110729716/novel.8043					Biological process	GO:0005984	disaccharide metabolic process	gene-LOC110714985/gene-LOC110725158
Biological process	GO:0032103	positive regulation of response to external stimulus	gene-LOC110686150/gene-LOC110704764/gene-LOC110707947/gene-LOC110714172/gene-LOC110721457/gene-LOC110722263/gene-LOC110722270/gene-LOC110725637					Biological process	GO:0072528	pyrimidine-containing compound biosynthetic process	gene-LOC110712494/gene-LOC110720496
Biological process	GO:0046488	phosphatidylinositol metabolic process	gene-LOC110687456/gene-LOC110688041/gene-LOC110704157/gene-LOC110719696/gene-LOC110721841/gene-LOC110731241					Biological process	GO:0009834	plant-type secondary cell wall biogenesis	gene-LOC110724734/gene-LOC110728616
Biological process	GO:0006814	sodium ion transport	gene-LOC110695068/gene-LOC110731244/gene-LOC110737010					Biological process	GO:0055080	cation homeostasis	gene-LOC110687452/gene-LOC110687488/gene-LOC110701168/gene-LOC110703292/gene-LOC110731349
Biological process	GO:0009163	nucleoside biosynthetic process	gene-LOC110682517/gene-LOC110704621/gene-LOC110732750					Biological process	GO:0000226	microtubule cytoskeleton organization	gene-LOC110693557/gene-LOC110706833/gene-LOC110708378
Biological process	GO:0034404	nucleobase-containing small molecule biosynthetic process	gene-LOC110682517/gene-LOC110704621/gene-LOC110732750					Biological process	GO:0003008	system process	gene-LOC110687488
Biological process	GO:0042761	very long-chain fatty acid biosynthetic process	gene-LOC110686218/gene-LOC110712528/gene-LOC110724644					Biological process	GO:0003013	circulatory system process	gene-LOC110687488
Biological process	GO:0045333	cellular respiration	gene-LOC110682479/gene-LOC110682554/gene-LOC110685976/gene-LOC110689783/gene-LOC110691006/gene-LOC110720234/gene-LOC110735356/gene-LOC110737782/novel.5413					Biological process	GO:0003018	vascular process in circulatory system	gene-LOC110687488
Biological process	GO:0033692	cellular polysaccharide biosynthetic process	gene-LOC110683757/gene-LOC110684699/gene-LOC110690647/gene-LOC110698445/gene-LOC110698548/gene-LOC110705002/gene-LOC110705112/gene-LOC110705676/gene-LOC110710157/gene-LOC110710781/gene-LOC110719091/gene-LOC110720321/gene-LOC110731330/gene-LOC110734387/gene-LOC110738799					Biological process	GO:0006544	glycine metabolic process	gene-LOC110736278
Biological process	GO:0006885	regulation of pH	gene-LOC110695068/gene-LOC110722628/gene-LOC110723409/gene-LOC110731244/gene-LOC110737010					Biological process	GO:0009934	regulation of meristem structural organization	gene-LOC110693353
Biological process	GO:0006278	RNA-dependent DNA biosynthetic process	gene-LOC110693629/gene-LOC110706921					Biological process	GO:0010093	specification of floral organ identity	gene-LOC110683698
Biological process	GO:0007004	telomere maintenance via telomerase	gene-LOC110693629/gene-LOC110706921					Biological process	GO:0010189	vitamin E biosynthetic process	gene-LOC110686958
Biological process	GO:0009647	skotomorphogenesis	gene-LOC110687420/gene-LOC110731282					Biological process	GO:0010232	vascular transport	gene-LOC110687488
Biological process	GO:0010833	telomere maintenance via telomere lengthening	gene-LOC110693629/gene-LOC110706921					Biological process	GO:0010233	phloem transport	gene-LOC110687488
Biological process	GO:0015979	photosynthesis	gene-LOC110685976/gene-LOC110687333/gene-LOC110687597/gene-LOC110687987/gene-LOC110689783/gene-LOC110692940/gene-LOC110692992/gene-LOC110695931/gene-LOC110697255/gene-LOC110699937/gene-LOC110702759/gene-LOC110708227/gene-LOC110708656/gene-LOC110710776/gene-LOC110720234/gene-LOC110731522/gene-LOC110731641/gene-LOC110735356/gene-LOC110736624/gene-LOC110737782					Biological process	GO:0042360	vitamin E metabolic process	gene-LOC110686958
Biological process	GO:0009060	aerobic respiration	gene-LOC110682479/gene-LOC110685976/gene-LOC110689783/gene-LOC110691006/gene-LOC110720234/gene-LOC110735356/gene-LOC110737782/novel.5413					Biological process	GO:0043174	nucleoside salvage	gene-LOC110685819
Biological process	GO:0055114	oxidation-reduction process	gene-LOC110688244/gene-LOC110690115/gene-LOC110693170/gene-LOC110693524/gene-LOC110701366/gene-LOC110706798/gene-LOC110714171/gene-LOC110715756/gene-LOC110715921/gene-LOC110719333					Biological process	GO:0046417	chorismate metabolic process	gene-LOC110732265
Biological process	GO:1905393	plant organ formation	gene-LOC110686355/gene-LOC110688737/gene-LOC110699265/gene-LOC110705422/gene-LOC110710658/gene-LOC110720367/gene-LOC110724124/gene-LOC110725236/gene-LOC110725768/gene-LOC110733431					Biological process	GO:0030001	metal ion transport	gene-LOC110681752/gene-LOC110687452/gene-LOC110687488/gene-LOC110710328/gene-LOC110715826
Biological process	GO:0006206	pyrimidine nucleobase metabolic process	gene-LOC110694413/gene-LOC110698811/gene-LOC110703399/gene-LOC110735152					Biological process	GO:0010876	lipid localization	gene-LOC110690672/gene-LOC110692403/gene-LOC110734299
Biological process	GO:0006787	porphyrin-containing compound catabolic process	gene-LOC110695886/gene-LOC110702530/gene-LOC110703032/gene-LOC110705724					Biological process	GO:0033865	nucleoside bisphosphate metabolic process	gene-LOC110682124/gene-LOC110682789
Biological process	GO:0009126	purine nucleoside monophosphate metabolic process	gene-LOC110682517/gene-LOC110692204/gene-LOC110704621/gene-LOC110732750					Biological process	GO:0033875	ribonucleoside bisphosphate metabolic process	gene-LOC110682124/gene-LOC110682789
Biological process	GO:0009127	purine nucleoside monophosphate biosynthetic process	gene-LOC110682517/gene-LOC110692204/gene-LOC110704621/gene-LOC110732750					Biological process	GO:0034032	purine nucleoside bisphosphate metabolic process	gene-LOC110682124/gene-LOC110682789
Biological process	GO:0009167	purine ribonucleoside monophosphate metabolic process	gene-LOC110682517/gene-LOC110692204/gene-LOC110704621/gene-LOC110732750					Biological process	GO:0046700	heterocycle catabolic process	gene-LOC110705345/gene-LOC110707945/gene-LOC110708732/gene-LOC110710372/gene-LOC110724851
Biological process	GO:0009168	purine ribonucleoside monophosphate biosynthetic process	gene-LOC110682517/gene-LOC110692204/gene-LOC110704621/gene-LOC110732750					Biological process	GO:0010115	regulation of abscisic acid biosynthetic process	gene-LOC110697046
Biological process	GO:0015986	ATP synthesis coupled proton transport	gene-LOC110703547/gene-LOC110733603/novel.8220/novel.8221					Biological process	GO:0006576	cellular biogenic amine metabolic process	gene-LOC110724734/gene-LOC110726079
Biological process	GO:0016109	tetraterpenoid biosynthetic process	gene-LOC110693868/gene-LOC110705422/gene-LOC110710527/gene-LOC110729592					Biological process	GO:0009073	aromatic amino acid family biosynthetic process	gene-LOC110724734/gene-LOC110732265
Biological process	GO:0016117	carotenoid biosynthetic process	gene-LOC110693868/gene-LOC110705422/gene-LOC110710527/gene-LOC110729592					Biological process	GO:0009853	photorespiration	gene-LOC110729232/gene-LOC110736278
Biological process	GO:0033015	tetrapyrrole catabolic process	gene-LOC110695886/gene-LOC110702530/gene-LOC110703032/gene-LOC110705724					Biological process	GO:0044270	cellular nitrogen compound catabolic process	gene-LOC110705345/gene-LOC110707945/gene-LOC110708732/gene-LOC110710372/gene-LOC110724851
Biological process	GO:0006720	isoprenoid metabolic process	gene-LOC110686562/gene-LOC110687932/gene-LOC110690011/gene-LOC110693461/gene-LOC110693868/gene-LOC110694253/gene-LOC110697133/gene-LOC110697814/gene-LOC110702759/gene-LOC110705422/gene-LOC110710188/gene-LOC110710527/gene-LOC110720433/gene-LOC110726758/gene-LOC110729235/gene-LOC110729592/gene-LOC110733132/gene-LOC110734308					Biological process	GO:0000380	alternative mRNA splicing, via spliceosome	gene-LOC110696069
Biological process	GO:0016114	terpenoid biosynthetic process	gene-LOC110686562/gene-LOC110687932/gene-LOC110690011/gene-LOC110693461/gene-LOC110693868/gene-LOC110697133/gene-LOC110705422/gene-LOC110710188/gene-LOC110710527/gene-LOC110720433/gene-LOC110726758/gene-LOC110729235/gene-LOC110729592					Biological process	GO:0000730	DNA recombinase assembly	gene-LOC110714481
Biological process	GO:0010224	response to UV-B	gene-LOC110683186/gene-LOC110688821/gene-LOC110699265/gene-LOC110701299/gene-LOC110710776/gene-LOC110725236/gene-LOC110733431/gene-LOC110739706					Biological process	GO:0006012	galactose metabolic process	gene-LOC110719483
Biological process	GO:0006631	fatty acid metabolic process	gene-LOC110684193/gene-LOC110686218/gene-LOC110690495/gene-LOC110692978/gene-LOC110693600/gene-LOC110704507/gene-LOC110707499/gene-LOC110708023/gene-LOC110711131/gene-LOC110712528/gene-LOC110720321/gene-LOC110720826/gene-LOC110720983/gene-LOC110723814/gene-LOC110724630/gene-LOC110724644/gene-LOC110725562/gene-LOC110728546/gene-LOC110730148/gene-LOC110735020					Biological process	GO:0042148	strand invasion	gene-LOC110714481
Biological process	GO:0009767	photosynthetic electron transport chain	gene-LOC110687987/gene-LOC110692940/gene-LOC110697255/gene-LOC110699937/gene-LOC110708227					Biological process	GO:0043248	proteasome assembly	gene-LOC110701910
Biological process	GO:0006873	cellular ion homeostasis	gene-LOC110684130/gene-LOC110689435/gene-LOC110690494/gene-LOC110694671/gene-LOC110695068/gene-LOC110714010/gene-LOC110718119/gene-LOC110718527/gene-LOC110723409/gene-LOC110724999/gene-LOC110731213/gene-LOC110731244/gene-LOC110737010					Biological process	GO:0090701	specification of plant organ identity	gene-LOC110683698
Biological process	GO:0006874	cellular calcium ion homeostasis	gene-LOC110689435/gene-LOC110718119					Biological process	GO:0090735	DNA repair complex assembly	gene-LOC110714481
Biological process	GO:0009785	blue light signaling pathway	gene-LOC110689435/gene-LOC110718119					Biological process	GO:1902182	shoot apical meristem development	gene-LOC110706924
Biological process	GO:0010413	glucuronoxylan metabolic process	gene-LOC110698548/gene-LOC110705002					Biological process	GO:0006073	cellular glucan metabolic process	gene-LOC110688721/gene-LOC110712494/gene-LOC110714985/gene-LOC110719422/gene-LOC110722223
Biological process	GO:0010417	glucuronoxylan biosynthetic process	gene-LOC110698548/gene-LOC110705002					Biological process	GO:0044042	glucan metabolic process	gene-LOC110688721/gene-LOC110712494/gene-LOC110714985/gene-LOC110719422/gene-LOC110722223
Biological process	GO:0010600	regulation of auxin biosynthetic process	gene-LOC110708260/gene-LOC110711143					Biological process	GO:0044036	cell wall macromolecule metabolic process	gene-LOC110719422/gene-LOC110724794/gene-LOC110728505/gene-LOC110728616
Biological process	GO:0030522	intracellular receptor signaling pathway	gene-LOC110689435/gene-LOC110718119					Biological process	GO:0035266	meristem growth	gene-LOC110693353/gene-LOC110696116/gene-LOC110707945
Biological process	GO:0046174	polyol catabolic process	gene-LOC110687456/gene-LOC110731241					Biological process	GO:0031668	cellular response to extracellular stimulus	gene-LOC110690949/gene-LOC110703292/gene-LOC110705345/gene-LOC110710372
Biological process	GO:1900490	positive regulation of hydroxymethylglutaryl-CoA reductase (NADPH) activity	gene-LOC110694253/gene-LOC110734308					Biological process	GO:0009567	double fertilization forming a zygote and endosperm	gene-LOC110714995
Biological process	GO:0009695	jasmonic acid biosynthetic process	gene-LOC110682087/gene-LOC110715756/gene-LOC110715921					Biological process	GO:0042455	ribonucleoside biosynthetic process	gene-LOC110685819
Biological process	GO:0015991	ATP hydrolysis coupled proton transport	gene-LOC110699516/gene-LOC110703547/gene-LOC110723409					Biological process	GO:0034765	regulation of ion transmembrane transport	gene-LOC110703908/gene-LOC110737963
Biological process	GO:0048646	anatomical structure formation involved in morphogenesis	gene-LOC110686355/gene-LOC110688478/gene-LOC110688737/gene-LOC110696050/gene-LOC110699265/gene-LOC110699314/gene-LOC110705422/gene-LOC110710658/gene-LOC110715868/gene-LOC110720367/gene-LOC110721492/gene-LOC110721833/gene-LOC110724124/gene-LOC110725236/gene-LOC110725768/gene-LOC110733431/gene-LOC110733473/gene-LOC110734339					Biological process	GO:0009156	ribonucleoside monophosphate biosynthetic process	gene-LOC110685819/gene-LOC110712494
Biological process	GO:0034220	ion transmembrane transport	gene-LOC110685197/gene-LOC110687333/gene-LOC110688274/gene-LOC110694454/gene-LOC110695068/gene-LOC110698317/gene-LOC110699173/gene-LOC110699249/gene-LOC110729716/gene-LOC110733127/gene-LOC110734274/gene-LOC110734364/gene-LOC110736627/gene-LOC110737010/novel.8043					Biological process	GO:0010025	wax biosynthetic process	gene-LOC110718746/gene-LOC110720450
Biological process	GO:0046460	neutral lipid biosynthetic process	gene-LOC110692978/gene-LOC110712895/gene-LOC110714120/gene-LOC110725142					Biological process	GO:0005983	starch catabolic process	gene-LOC110714985
Biological process	GO:0046463	acylglycerol biosynthetic process	gene-LOC110692978/gene-LOC110712895/gene-LOC110714120/gene-LOC110725142					Biological process	GO:0032350	regulation of hormone metabolic process	gene-LOC110724734
Biological process	GO:0070417	cellular response to cold	gene-LOC110681874/gene-LOC110690122/gene-LOC110707497/gene-LOC110725750					Biological process	GO:0043068	positive regulation of programmed cell death	gene-LOC110715984
Biological process	GO:0009606	tropism	gene-LOC110682785/gene-LOC110689435/gene-LOC110693032/gene-LOC110709524/gene-LOC110715942/gene-LOC110718119/gene-LOC110728106/gene-LOC110740092					Biological process	GO:0050832	defense response to fungus	gene-LOC110690672/gene-LOC110719493/gene-LOC110720450/gene-LOC110724787/gene-LOC110727343/gene-LOC110729653
Biological process	GO:0009615	response to virus	gene-LOC110682884/gene-LOC110684083/gene-LOC110688446/gene-LOC110689435/gene-LOC110718119/gene-LOC110724124/gene-LOC110732040/gene-LOC110732308					Biological process	GO:0009199	ribonucleoside triphosphate metabolic process	gene-LOC110712494/gene-LOC110720496
Biological process	GO:0007623	circadian rhythm	gene-LOC110683186/gene-LOC110687420/gene-LOC110688821/gene-LOC110689435/gene-LOC110701299/gene-LOC110704165/gene-LOC110705559/gene-LOC110707497/gene-LOC110708072/gene-LOC110708260/gene-LOC110709768/gene-LOC110711143/gene-LOC110718119/gene-LOC110720141/gene-LOC110728530/gene-LOC110731282/gene-LOC110731664/gene-LOC110735659					Biological process	GO:0009201	ribonucleoside triphosphate biosynthetic process	gene-LOC110712494/gene-LOC110720496
Biological process	GO:0002237	response to molecule of bacterial origin	gene-LOC110699314/gene-LOC110699866/gene-LOC110703582/gene-LOC110733473/gene-LOC110734761					Biological process	GO:0006595	polyamine metabolic process	gene-LOC110726079
Biological process	GO:0010497	plasmodesmata-mediated intercellular transport	gene-LOC110682481/gene-LOC110685788					Biological process	GO:0010588	cotyledon vascular tissue pattern formation	gene-LOC110692403
Biological process	GO:0015740	C4-dicarboxylate transport	gene-LOC110700443/gene-LOC110731244					Biological process	GO:0045995	regulation of embryonic development	gene-LOC110706924
Biological process	GO:0034644	cellular response to UV	gene-LOC110710776/gene-LOC110739706					Biological process	GO:0046128	purine ribonucleoside metabolic process	gene-LOC110685819
Biological process	GO:0071491	cellular response to red light	gene-LOC110710776/gene-LOC110728106					Biological process	GO:0080022	primary root development	gene-LOC110697499
Biological process	GO:0006641	triglyceride metabolic process	gene-LOC110692978/gene-LOC110712895/gene-LOC110714120/gene-LOC110725142					Biological process	GO:1902930	regulation of alcohol biosynthetic process	gene-LOC110697046
Biological process	GO:0051260	protein homooligomerization	gene-LOC110690951/gene-LOC110707497/gene-LOC110723920/gene-LOC110735791					Biological process	GO:0009308	amine metabolic process	gene-LOC110724734/gene-LOC110726079/gene-LOC110732717
Biological process	GO:0009308	amine metabolic process	gene-LOC110691541/gene-LOC110691948/gene-LOC110701318/gene-LOC110701998/gene-LOC110704399/gene-LOC110712357/gene-LOC110716608/gene-LOC110724845/gene-LOC110735307/gene-LOC110736655					Biological process	GO:0007018	microtubule-based movement	gene-LOC110695238/gene-LOC110718870
Biological process	GO:0010025	wax biosynthetic process	gene-LOC110694253/gene-LOC110714120/gene-LOC110720452/gene-LOC110724644/gene-LOC110725142/gene-LOC110734308					Biological process	GO:0009161	ribonucleoside monophosphate metabolic process	gene-LOC110685819/gene-LOC110712494
Biological process	GO:0042752	regulation of circadian rhythm	gene-LOC110683186/gene-LOC110687420/gene-LOC110688821/gene-LOC110689435/gene-LOC110701299/gene-LOC110704165/gene-LOC110708072/gene-LOC110718119/gene-LOC110720141/gene-LOC110731282/gene-LOC110731664/gene-LOC110735659					Biological process	GO:0010166	wax metabolic process	gene-LOC110718746/gene-LOC110720450
Biological process	GO:0000956	nuclear-transcribed mRNA catabolic process	gene-LOC110685563/gene-LOC110688325/gene-LOC110693629/gene-LOC110701153/gene-LOC110706921/gene-LOC110716425/gene-LOC110727584/gene-LOC110736471					Biological process	GO:0098771	inorganic ion homeostasis	gene-LOC110687452/gene-LOC110687488/gene-LOC110701168/gene-LOC110703292/gene-LOC110731349
Biological process	GO:0060918	auxin transport	gene-LOC110682669/gene-LOC110694094/gene-LOC110703582/gene-LOC110705422/gene-LOC110716856/gene-LOC110718417/gene-LOC110731200/gene-LOC110737697					Biological process	GO:0006493	protein O-linked glycosylation	gene-LOC110728505
Biological process	GO:0010193	response to ozone	gene-LOC110682087/novel.2935/novel.6114					Biological process	GO:0006771	riboflavin metabolic process	gene-LOC110684122
Biological process	GO:0010310	regulation of hydrogen peroxide metabolic process	gene-LOC110694117/gene-LOC110694122/gene-LOC110704943					Biological process	GO:0009231	riboflavin biosynthetic process	gene-LOC110684122
Biological process	GO:0034661	ncRNA catabolic process	gene-LOC110700251/gene-LOC110701153/gene-LOC110736471					Biological process	GO:0009292	genetic transfer	gene-LOC110726190
Biological process	GO:0006766	vitamin metabolic process	gene-LOC110682084/gene-LOC110686127/gene-LOC110688300/gene-LOC110695399/gene-LOC110701401/gene-LOC110703356/gene-LOC110703610/gene-LOC110721030/gene-LOC110739545					Biological process	GO:0009294	DNA mediated transformation	gene-LOC110726190
Biological process	GO:0046700	heterocycle catabolic process	gene-LOC110685563/gene-LOC110688325/gene-LOC110693605/gene-LOC110693629/gene-LOC110695886/gene-LOC110698811/gene-LOC110700251/gene-LOC110701153/gene-LOC110702530/gene-LOC110703032/gene-LOC110703399/gene-LOC110705724/gene-LOC110706921/gene-LOC110716425/gene-LOC110727584/gene-LOC110736471/gene-LOC110736794					Biological process	GO:0010152	pollen maturation	gene-LOC110692282
Biological process	GO:0016129	phytosteroid biosynthetic process	gene-LOC110699265/gene-LOC110720433/gene-LOC110725236/gene-LOC110733431					Biological process	GO:0010192	mucilage biosynthetic process	gene-LOC110706924
Biological process	GO:0009611	response to wounding	gene-LOC110692105/gene-LOC110695211/gene-LOC110706317/gene-LOC110709820/gene-LOC110709821/gene-LOC110712596/gene-LOC110712613/gene-LOC110715570/gene-LOC110716425/gene-LOC110716578/gene-LOC110724665/gene-LOC110725750/gene-LOC110728031/gene-LOC110732384					Biological process	GO:0033962	cytoplasmic mRNA processing body assembly	gene-LOC110724851
Biological process	GO:0000271	polysaccharide biosynthetic process	gene-LOC110683757/gene-LOC110684699/gene-LOC110686222/gene-LOC110690647/gene-LOC110698445/gene-LOC110698548/gene-LOC110705002/gene-LOC110705112/gene-LOC110705676/gene-LOC110710157/gene-LOC110710781/gene-LOC110719091/gene-LOC110720321/gene-LOC110731330/gene-LOC110734387/gene-LOC110738259/gene-LOC110738799					Biological process	GO:0035384	thioester biosynthetic process	gene-LOC110682789
Biological process	GO:0009735	response to cytokinin	gene-LOC110682669/gene-LOC110689144/gene-LOC110693027/gene-LOC110698567/gene-LOC110700594/gene-LOC110701243/gene-LOC110704982/gene-LOC110709768/gene-LOC110721056/gene-LOC110726083/gene-LOC110728420/gene-LOC110728719/gene-LOC110728725/gene-LOC110737147/gene-LOC110738389					Biological process	GO:0042727	flavin-containing compound biosynthetic process	gene-LOC110684122
Biological process	GO:0045489	pectin biosynthetic process	gene-LOC110686222/gene-LOC110698548/gene-LOC110705002/gene-LOC110719091/gene-LOC110734387/gene-LOC110738259					Biological process	GO:0071616	acyl-CoA biosynthetic process	gene-LOC110682789
Biological process	GO:0044270	cellular nitrogen compound catabolic process	gene-LOC110685563/gene-LOC110688325/gene-LOC110693605/gene-LOC110693629/gene-LOC110695886/gene-LOC110698811/gene-LOC110700251/gene-LOC110701153/gene-LOC110702530/gene-LOC110703032/gene-LOC110703399/gene-LOC110705724/gene-LOC110706921/gene-LOC110716425/gene-LOC110727584/gene-LOC110736471/gene-LOC110736794					Biological process	GO:0006875	cellular metal ion homeostasis	gene-LOC110687488/gene-LOC110701168/gene-LOC110731349
Biological process	GO:0006301	postreplication repair	gene-LOC110691850/gene-LOC110739540					Biological process	GO:0009267	cellular response to starvation	gene-LOC110690949/gene-LOC110705345/gene-LOC110710372
Biological process	GO:0010112	regulation of systemic acquired resistance	gene-LOC110724611/novel.6334					Biological process	GO:0009639	response to red or far red light	gene-LOC110705345/gene-LOC110710372/gene-LOC110718502/gene-LOC110728517/gene-LOC110731349/gene-LOC110739011
Biological process	GO:0048441	petal development	gene-LOC110710658/gene-LOC110734339					Biological process	GO:0009152	purine ribonucleotide biosynthetic process	gene-LOC110682789/gene-LOC110685819/gene-LOC110720496
Biological process	GO:0048465	corolla development	gene-LOC110710658/gene-LOC110734339					Biological process	GO:0002229	defense response to oomycetes	gene-LOC110700643/gene-LOC110719493
Biological process	GO:0055074	calcium ion homeostasis	gene-LOC110689435/gene-LOC110718119					Biological process	GO:0009124	nucleoside monophosphate biosynthetic process	gene-LOC110685819/gene-LOC110712494
Biological process	GO:0060627	regulation of vesicle-mediated transport	gene-LOC110701099/gene-LOC110728529					Biological process	GO:0034762	regulation of transmembrane transport	gene-LOC110703908/gene-LOC110737963
Biological process	GO:0090354	regulation of auxin metabolic process	gene-LOC110708260/gene-LOC110711143					Biological process	GO:0044106	cellular amine metabolic process	gene-LOC110724734/gene-LOC110726079
Biological process	GO:2000904	regulation of starch metabolic process	gene-LOC110694413/gene-LOC110735152					Biological process	GO:0030245	cellulose catabolic process	gene-LOC110688721
Biological process	GO:0055088	lipid homeostasis	gene-LOC110699265/gene-LOC110720433/gene-LOC110725236/gene-LOC110733431					Biological process	GO:0090421	embryonic meristem initiation	gene-LOC110682789
Biological process	GO:0006534	cysteine metabolic process	gene-LOC110708481/gene-LOC110720709/gene-LOC110733198					Biological process	GO:1901001	negative regulation of response to salt stress	gene-LOC110706924
Biological process	GO:0018298	protein-chromophore linkage	gene-LOC110683186/gene-LOC110688821/gene-LOC110689435/gene-LOC110701299/gene-LOC110718119/gene-LOC110738228					Biological process	GO:0005982	starch metabolic process	gene-LOC110712494/gene-LOC110714985
Biological process	GO:0010410	hemicellulose metabolic process	gene-LOC110694098/gene-LOC110694137/gene-LOC110698548/gene-LOC110700469/gene-LOC110705002/gene-LOC110710781/gene-LOC110711687/gene-LOC110714789/gene-LOC110730901					Biological process	GO:0006164	purine nucleotide biosynthetic process	gene-LOC110682789/gene-LOC110685819/gene-LOC110720496
Biological process	GO:0034728	nucleosome organization	gene-LOC110693191/gene-LOC110723681/gene-LOC110728933/gene-LOC110729791/gene-LOC110734400					Biological process	GO:0000096	sulfur amino acid metabolic process	gene-LOC110702951/gene-LOC110707528
Biological process	GO:0046364	monosaccharide biosynthetic process	gene-LOC110703610/gene-LOC110706679/gene-LOC110707065/gene-LOC110709730					Biological process	GO:0007015	actin filament organization	gene-LOC110686384/gene-LOC110711235
Biological process	GO:0010166	wax metabolic process	gene-LOC110694253/gene-LOC110714120/gene-LOC110720452/gene-LOC110724644/gene-LOC110725142/gene-LOC110734308					Biological process	GO:1900424	regulation of defense response to bacterium	gene-LOC110700643/gene-LOC110719493
Biological process	GO:0055082	cellular chemical homeostasis	gene-LOC110684130/gene-LOC110689435/gene-LOC110690494/gene-LOC110694671/gene-LOC110695068/gene-LOC110701122/gene-LOC110714010/gene-LOC110718119/gene-LOC110718527/gene-LOC110723409/gene-LOC110724999/gene-LOC110731213/gene-LOC110731244/gene-LOC110737010					Biological process	GO:0006222	UMP biosynthetic process	gene-LOC110712494
Biological process	GO:0010337	regulation of salicylic acid metabolic process	gene-LOC110694117/gene-LOC110694122/gene-LOC110739232					Biological process	GO:0009174	pyrimidine ribonucleoside monophosphate biosynthetic process	gene-LOC110712494
Biological process	GO:0009914	hormone transport	gene-LOC110682669/gene-LOC110694094/gene-LOC110703582/gene-LOC110705422/gene-LOC110716856/gene-LOC110718417/gene-LOC110731200/gene-LOC110737697					Biological process	GO:0042278	purine nucleoside metabolic process	gene-LOC110685819
Biological process	GO:0006863	purine nucleobase transport	gene-LOC110681835/gene-LOC110719272					Biological process	GO:0046049	UMP metabolic process	gene-LOC110712494
Biological process	GO:0044273	sulfur compound catabolic process	gene-LOC110690894/gene-LOC110733198					Biological process	GO:0009142	nucleoside triphosphate biosynthetic process	gene-LOC110712494/gene-LOC110720496
Biological process	GO:0046885	regulation of hormone biosynthetic process	gene-LOC110708260/gene-LOC110711143					Biological process	GO:0009123	nucleoside monophosphate metabolic process	gene-LOC110685819/gene-LOC110712494
Biological process	GO:0098657	import into cell	gene-LOC110695068/gene-LOC110737010					Biological process	GO:0009736	cytokinin-activated signaling pathway	gene-LOC110724610/gene-LOC110726178
Biological process	GO:0098739	import across plasma membrane	gene-LOC110695068/gene-LOC110737010					Biological process	GO:0072527	pyrimidine-containing compound metabolic process	gene-LOC110712494/gene-LOC110720496
Biological process	GO:0043648	dicarboxylic acid metabolic process	gene-LOC110689783/gene-LOC110690951/gene-LOC110691006/gene-LOC110702107/gene-LOC110709664/gene-LOC110714450/gene-LOC110731599					Biological process	GO:0005992	trehalose biosynthetic process	gene-LOC110725158
Biological process	GO:1901570	fatty acid derivative biosynthetic process	gene-LOC110694253/gene-LOC110714120/gene-LOC110720452/gene-LOC110724644/gene-LOC110725142/gene-LOC110734308					Biological process	GO:0015748	organophosphate ester transport	gene-LOC110708551
Biological process	GO:0006022	aminoglycan metabolic process	gene-LOC110692342/gene-LOC110700628/gene-LOC110716578/gene-LOC110738751					Biological process	GO:0043966	histone H3 acetylation	gene-LOC110739176
Biological process	GO:0009694	jasmonic acid metabolic process	gene-LOC110682087/gene-LOC110715756/gene-LOC110715921/gene-LOC110724611					Biological process	GO:0045003	double-strand break repair via synthesis-dependent strand annealing	gene-LOC110714481
Biological process	GO:0000160	phosphorelay signal transduction system	gene-LOC110689144/gene-LOC110691221/gene-LOC110692910/gene-LOC110695211/gene-LOC110698951/gene-LOC110705576/gene-LOC110707827/gene-LOC110709768/gene-LOC110717625/gene-LOC110717859/gene-LOC110719407/gene-LOC110727697/gene-LOC110737693/gene-LOC110738389					Biological process	GO:0051275	beta-glucan catabolic process	gene-LOC110688721
Biological process	GO:0022900	electron transport chain	gene-LOC110682479/gene-LOC110682554/gene-LOC110687987/gene-LOC110692940/gene-LOC110697255/gene-LOC110699937/gene-LOC110708227/novel.5413					Biological process	GO:0010114	response to red light	gene-LOC110705345/gene-LOC110710372
Biological process	GO:0048443	stamen development	gene-LOC110682087/gene-LOC110687867/gene-LOC110699265/gene-LOC110725236/gene-LOC110728725/gene-LOC110733431/gene-LOC110738848					Biological process	GO:0050801	ion homeostasis	gene-LOC110687452/gene-LOC110687488/gene-LOC110701168/gene-LOC110703292/gene-LOC110731349
Biological process	GO:0048466	androecium development	gene-LOC110682087/gene-LOC110687867/gene-LOC110699265/gene-LOC110725236/gene-LOC110728725/gene-LOC110733431/gene-LOC110738848					Biological process	GO:0046283	anthocyanin-containing compound metabolic process	gene-LOC110705345/gene-LOC110710372
Biological process	GO:0048764	trichoblast maturation	gene-LOC110685370/gene-LOC110709820/gene-LOC110709821/gene-LOC110721413/gene-LOC110722289/gene-LOC110724665/gene-LOC110733344					Biological process	GO:0006817	phosphate ion transport	gene-LOC110712580
Biological process	GO:0048765	root hair cell differentiation	gene-LOC110685370/gene-LOC110709820/gene-LOC110709821/gene-LOC110721413/gene-LOC110722289/gene-LOC110724665/gene-LOC110733344					Biological process	GO:0008655	pyrimidine-containing compound salvage	gene-LOC110712494
Biological process	GO:0009119	ribonucleoside metabolic process	gene-LOC110682517/gene-LOC110704621/gene-LOC110732750					Biological process	GO:0009163	nucleoside biosynthetic process	gene-LOC110685819
Biological process	GO:0032147	activation of protein kinase activity	gene-LOC110682317/gene-LOC110717391/gene-LOC110737678					Biological process	GO:0034404	nucleobase-containing small molecule biosynthetic process	gene-LOC110685819
Biological process	GO:0044036	cell wall macromolecule metabolic process	gene-LOC110694098/gene-LOC110694137/gene-LOC110698548/gene-LOC110700469/gene-LOC110705002/gene-LOC110710781/gene-LOC110711687/gene-LOC110714789/gene-LOC110716578/gene-LOC110729521/gene-LOC110730901/gene-LOC110734387/gene-LOC110738751					Biological process	GO:0043087	regulation of GTPase activity	gene-LOC110689303
Biological process	GO:0030433	ubiquitin-dependent ERAD pathway	gene-LOC110694253/gene-LOC110720983/gene-LOC110723814/gene-LOC110734308					Biological process	GO:0043650	dicarboxylic acid biosynthetic process	gene-LOC110732265
Biological process	GO:0006829	zinc ion transport	gene-LOC110697788/gene-LOC110734274					Biological process	GO:0048359	mucilage metabolic process involved in seed coat development	gene-LOC110706924
Biological process	GO:0010506	regulation of autophagy	gene-LOC110700251/gene-LOC110731606					Biological process	GO:0070988	demethylation	gene-LOC110730889
Biological process	GO:0016311	dephosphorylation	gene-LOC110687456/gene-LOC110704157/gene-LOC110708508/gene-LOC110708718/gene-LOC110715477/gene-LOC110731241					Biological process	GO:0072330	monocarboxylic acid biosynthetic process	gene-LOC110682789/gene-LOC110697046/gene-LOC110698128/gene-LOC110711529/gene-LOC110732265
Biological process	GO:0034762	regulation of transmembrane transport	gene-LOC110685197/gene-LOC110694454/gene-LOC110698317/gene-LOC110713334/gene-LOC110729716/novel.8043					Biological process	GO:0071368	cellular response to cytokinin stimulus	gene-LOC110724610/gene-LOC110726178
Biological process	GO:0009688	abscisic acid biosynthetic process	gene-LOC110686562/gene-LOC110697133/gene-LOC110729235					Biological process	GO:0034614	cellular response to reactive oxygen species	gene-LOC110686651
Biological process	GO:0010043	response to zinc ion	gene-LOC110693566/gene-LOC110713158/gene-LOC110739213					Biological process	GO:0070370	cellular heat acclimation	gene-LOC110687804
Biological process	GO:0043289	apocarotenoid biosynthetic process	gene-LOC110686562/gene-LOC110697133/gene-LOC110729235					Biological process	GO:0009813	flavonoid biosynthetic process	gene-LOC110705345/gene-LOC110707945/gene-LOC110710372
Biological process	GO:1902645	tertiary alcohol biosynthetic process	gene-LOC110686562/gene-LOC110697133/gene-LOC110729235					Biological process	GO:0034220	ion transmembrane transport	gene-LOC110681752/gene-LOC110703908/gene-LOC110708551/gene-LOC110737963
Biological process	GO:0010054	trichoblast differentiation	gene-LOC110685370/gene-LOC110709820/gene-LOC110709821/gene-LOC110721413/gene-LOC110722289/gene-LOC110724665/gene-LOC110733344					Biological process	GO:0072522	purine-containing compound biosynthetic process	gene-LOC110682789/gene-LOC110685819/gene-LOC110720496
Biological process	GO:0048469	cell maturation	gene-LOC110685370/gene-LOC110709820/gene-LOC110709821/gene-LOC110721413/gene-LOC110722289/gene-LOC110724665/gene-LOC110733344					Biological process	GO:0006558	L-phenylalanine metabolic process	gene-LOC110700147
Biological process	GO:0016108	tetraterpenoid metabolic process	gene-LOC110693868/gene-LOC110705422/gene-LOC110710527/gene-LOC110729592					Biological process	GO:0009173	pyrimidine ribonucleoside monophosphate metabolic process	gene-LOC110712494
Biological process	GO:0016116	carotenoid metabolic process	gene-LOC110693868/gene-LOC110705422/gene-LOC110710527/gene-LOC110729592					Biological process	GO:0009880	embryonic pattern specification	gene-LOC110696116
Biological process	GO:0042743	hydrogen peroxide metabolic process	gene-LOC110682117/gene-LOC110682118/gene-LOC110684212/gene-LOC110694117/gene-LOC110694122/gene-LOC110704943/gene-LOC110721056/gene-LOC110723438/gene-LOC110730227/gene-LOC110733538/gene-LOC110733539/gene-LOC110733543					Biological process	GO:0042726	flavin-containing compound metabolic process	gene-LOC110684122
Biological process	GO:0000096	sulfur amino acid metabolic process	gene-LOC110683171/gene-LOC110688806/gene-LOC110708481/gene-LOC110720709/gene-LOC110733198/gene-LOC110738631					Biological process	GO:1902221	erythrose 4-phosphate/phosphoenolpyruvate family amino acid metabolic process	gene-LOC110700147
Biological process	GO:0006220	pyrimidine nucleotide metabolic process	gene-LOC110694413/gene-LOC110727490/gene-LOC110729026/gene-LOC110735152					Biological process	GO:0055067	monovalent inorganic cation homeostasis	gene-LOC110687452/gene-LOC110703292
Biological process	GO:0006221	pyrimidine nucleotide biosynthetic process	gene-LOC110694413/gene-LOC110727490/gene-LOC110729026/gene-LOC110735152					Biological process	GO:0005991	trehalose metabolic process	gene-LOC110725158
Biological process	GO:0016128	phytosteroid metabolic process	gene-LOC110699265/gene-LOC110720433/gene-LOC110725236/gene-LOC110733431					Biological process	GO:0006098	pentose-phosphate shunt	gene-LOC110720633
Biological process	GO:0002238	response to molecule of fungal origin	novel.2935/novel.6114					Biological process	GO:0006740	NADPH regeneration	gene-LOC110720633
Biological process	GO:0010496	intercellular transport	gene-LOC110682481/gene-LOC110685788					Biological process	GO:0007292	female gamete generation	gene-LOC110728138
Biological process	GO:0006275	regulation of DNA replication	gene-LOC110720092/gene-LOC110731979/gene-LOC110738848					Biological process	GO:0017004	cytochrome complex assembly	gene-LOC110705472
Biological process	GO:0006900	vesicle budding from membrane	gene-LOC110715703/gene-LOC110720508/gene-LOC110728529					Biological process	GO:0019253	reductive pentose-phosphate cycle	gene-LOC110685524
Biological process	GO:0031098	stress-activated protein kinase signaling cascade	gene-LOC110682317/gene-LOC110717391/gene-LOC110737678					Biological process	GO:0019646	aerobic electron transport chain	gene-LOC110736916
Biological process	GO:0046620	regulation of organ growth	gene-LOC110705669/gene-LOC110718417/gene-LOC110737697					Biological process	GO:0019685	photosynthesis, dark reaction	gene-LOC110685524
Biological process	GO:1900055	regulation of leaf senescence	gene-LOC110698729/gene-LOC110703317/gene-LOC110705669					Biological process	GO:0042775	mitochondrial ATP synthesis coupled electron transport	gene-LOC110736916
Biological process	GO:0010053	root epidermal cell differentiation	gene-LOC110685370/gene-LOC110689745/gene-LOC110709820/gene-LOC110709821/gene-LOC110721413/gene-LOC110722289/gene-LOC110724665/gene-LOC110733344					Biological process	GO:0048826	cotyledon morphogenesis	gene-LOC110692403
Biological process	GO:0042445	hormone metabolic process	gene-LOC110691541/gene-LOC110699265/gene-LOC110704399/gene-LOC110708260/gene-LOC110711143/gene-LOC110716608/gene-LOC110720433/gene-LOC110721014/gene-LOC110724214/gene-LOC110725236/gene-LOC110733431/gene-LOC110735307					Biological process	GO:0051156	glucose 6-phosphate metabolic process	gene-LOC110720633
Biological process	GO:0009738	abscisic acid-activated signaling pathway	gene-LOC110682317/gene-LOC110684354/gene-LOC110686150/gene-LOC110689282/gene-LOC110699282/gene-LOC110703607/gene-LOC110706409/gene-LOC110706660/gene-LOC110707264/gene-LOC110708778/gene-LOC110709705/gene-LOC110710755/gene-LOC110711696/gene-LOC110714604/gene-LOC110717391/gene-LOC110722263/gene-LOC110722270/gene-LOC110725164/gene-LOC110735307/gene-LOC110740119					Biological process	GO:0071216	cellular response to biotic stimulus	gene-LOC110706924
Biological process	GO:0048653	anther development	gene-LOC110687867/gene-LOC110699265/gene-LOC110725236/gene-LOC110733431/gene-LOC110738848					Biological process	GO:0055076	transition metal ion homeostasis	gene-LOC110687488/gene-LOC110701168/gene-LOC110731349
Biological process	GO:0006536	glutamate metabolic process	gene-LOC110691006/gene-LOC110702107					Biological process	GO:0009826	unidimensional cell growth	gene-LOC110720419/gene-LOC110723785/gene-LOC110724734/gene-LOC110730215/gene-LOC110738744
Biological process	GO:0071025	RNA surveillance	gene-LOC110701153/gene-LOC110736471					Biological process	GO:0009644	response to high light intensity	gene-LOC110699700/gene-LOC110719117
Biological process	GO:0003333	amino acid transmembrane transport	gene-LOC110699367/gene-LOC110711029/gene-LOC110714030/gene-LOC110718304/gene-LOC110736627					Biological process	GO:0006525	arginine metabolic process	gene-LOC110726079
Biological process	GO:0006760	folic acid-containing compound metabolic process	gene-LOC110703421/gene-LOC110722289/gene-LOC110733344/gene-LOC110738631					Biological process	GO:0016925	protein sumoylation	gene-LOC110728142
Biological process	GO:0032879	regulation of localization	gene-LOC110681874/gene-LOC110682669/gene-LOC110685197/gene-LOC110694454/gene-LOC110698317/gene-LOC110701099/gene-LOC110703582/gene-LOC110713334/gene-LOC110716856/gene-LOC110728529/gene-LOC110729716/novel.8043					Biological process	GO:0006400	tRNA modification	gene-LOC110692661/gene-LOC110696023
Biological process	GO:0032101	regulation of response to external stimulus	gene-LOC110686150/gene-LOC110694106/gene-LOC110703582/gene-LOC110704764/gene-LOC110707947/gene-LOC110710658/gene-LOC110714172/gene-LOC110721457/gene-LOC110722263/gene-LOC110722270/gene-LOC110724124/gene-LOC110724611/gene-LOC110725637/novel.6334					Biological process	GO:0009141	nucleoside triphosphate metabolic process	gene-LOC110712494/gene-LOC110720496
Biological process	GO:0006721	terpenoid metabolic process	gene-LOC110686562/gene-LOC110687932/gene-LOC110690011/gene-LOC110693461/gene-LOC110693868/gene-LOC110697133/gene-LOC110705422/gene-LOC110710188/gene-LOC110710527/gene-LOC110720433/gene-LOC110726758/gene-LOC110729235/gene-LOC110729592					Biological process	GO:0030036	actin cytoskeleton organization	gene-LOC110686384/gene-LOC110711235
Biological process	GO:0000038	very long-chain fatty acid metabolic process	gene-LOC110686218/gene-LOC110712528/gene-LOC110724644					Biological process	GO:0009165	nucleotide biosynthetic process	gene-LOC110682789/gene-LOC110685819/gene-LOC110712494/gene-LOC110720496
Biological process	GO:0006662	glycerol ether metabolic process	gene-LOC110689220/gene-LOC110721665/gene-LOC110725784					Biological process	GO:1901293	nucleoside phosphate biosynthetic process	gene-LOC110682789/gene-LOC110685819/gene-LOC110712494/gene-LOC110720496
Biological process	GO:0006739	NADP metabolic process	gene-LOC110696056/gene-LOC110735027/gene-LOC110736796					Biological process	GO:0002097	tRNA wobble base modification	gene-LOC110692661
Biological process	GO:0006935	chemotaxis	gene-LOC110694169/gene-LOC110704993/gene-LOC110708743					Biological process	GO:0009130	pyrimidine nucleoside monophosphate biosynthetic process	gene-LOC110712494
Biological process	GO:0009820	alkaloid metabolic process	gene-LOC110682084/gene-LOC110693061/gene-LOC110717756					Biological process	GO:0009943	adaxial/abaxial axis specification	gene-LOC110706924
Biological process	GO:0010103	stomatal complex morphogenesis	gene-LOC110704399/gene-LOC110716608/gene-LOC110737678					Biological process	GO:0009944	polarity specification of adaxial/abaxial axis	gene-LOC110706924
Biological process	GO:0010183	pollen tube guidance	gene-LOC110694169/gene-LOC110704993/gene-LOC110708743					Biological process	GO:0010014	meristem initiation	gene-LOC110682789
Biological process	GO:0018904	ether metabolic process	gene-LOC110689220/gene-LOC110721665/gene-LOC110725784					Biological process	GO:0030490	maturation of SSU-rRNA	gene-LOC110692661
Biological process	GO:0042330	taxis	gene-LOC110694169/gene-LOC110704993/gene-LOC110708743					Biological process	GO:0006631	fatty acid metabolic process	gene-LOC110682789/gene-LOC110698128/gene-LOC110711529/gene-LOC110721632/gene-LOC110739385
Biological process	GO:0050918	positive chemotaxis	gene-LOC110694169/gene-LOC110704993/gene-LOC110708743					Biological process	GO:0010191	mucilage metabolic process	gene-LOC110706924
Biological process	GO:0006638	neutral lipid metabolic process	gene-LOC110692978/gene-LOC110712895/gene-LOC110714120/gene-LOC110725142					Biological process	GO:0010638	positive regulation of organelle organization	gene-LOC110724851
Biological process	GO:0006639	acylglycerol metabolic process	gene-LOC110692978/gene-LOC110712895/gene-LOC110714120/gene-LOC110725142					Biological process	GO:0043269	regulation of ion transport	gene-LOC110703908/gene-LOC110737963
Biological process	GO:0030004	cellular monovalent inorganic cation homeostasis	gene-LOC110695068/gene-LOC110723409/gene-LOC110731244/gene-LOC110737010					Biological process	GO:0010565	regulation of cellular ketone metabolic process	gene-LOC110697046/gene-LOC110724734
Biological process	GO:0036503	ERAD pathway	gene-LOC110694253/gene-LOC110720983/gene-LOC110723814/gene-LOC110734308					Biological process	GO:0010118	stomatal movement	gene-LOC110689178/gene-LOC110704813/gene-LOC110707945
Biological process	GO:0006415	translational termination	gene-LOC110705140/gene-LOC110708200					Biological process	GO:0044272	sulfur compound biosynthetic process	gene-LOC110682789/gene-LOC110702951/gene-LOC110707528
Biological process	GO:0034427	nuclear-transcribed mRNA catabolic process, exonucleolytic, 3'-5'	gene-LOC110685563/gene-LOC110688325					Biological process	GO:0006312	mitotic recombination	gene-LOC110714481
Biological process	GO:0032535	regulation of cellular component size	gene-LOC110687043/gene-LOC110699467/gene-LOC110701099/gene-LOC110701122/gene-LOC110733484					Biological process	GO:0006541	glutamine metabolic process	gene-LOC110732265
Biological process	GO:0090066	regulation of anatomical structure size	gene-LOC110687043/gene-LOC110699467/gene-LOC110701099/gene-LOC110701122/gene-LOC110733484					Biological process	GO:0009119	ribonucleoside metabolic process	gene-LOC110685819
Biological process	GO:0009566	fertilization	gene-LOC110709970/gene-LOC110726903/gene-LOC110737411					Biological process	GO:0034250	positive regulation of cellular amide metabolic process	gene-LOC110687485
Biological process	GO:0009411	response to UV	gene-LOC110683186/gene-LOC110688821/gene-LOC110699265/gene-LOC110701299/gene-LOC110710776/gene-LOC110719333/gene-LOC110725236/gene-LOC110733431/gene-LOC110739706					Biological process	GO:0045727	positive regulation of translation	gene-LOC110687485
Biological process	GO:0043094	cellular metabolic compound salvage	gene-LOC110682084/gene-LOC110682517/gene-LOC110682554/gene-LOC110694413/gene-LOC110702540/gene-LOC110704621/gene-LOC110732750/gene-LOC110735152/gene-LOC110735393					Biological process	GO:0002239	response to oomycetes	gene-LOC110700643/gene-LOC110719493
Biological process	GO:0045454	cell redox homeostasis	gene-LOC110689220/gene-LOC110694169/gene-LOC110696274/gene-LOC110698419/gene-LOC110705426/gene-LOC110708743/gene-LOC110716496/gene-LOC110719713/gene-LOC110720709/gene-LOC110721665/gene-LOC110722717/gene-LOC110725784/gene-LOC110738742					Biological process	GO:0048764	trichoblast maturation	gene-LOC110728505/gene-LOC110731738
Biological process	GO:0010374	stomatal complex development	gene-LOC110686072/gene-LOC110704399/gene-LOC110716608/gene-LOC110731979/gene-LOC110737678					Biological process	GO:0048765	root hair cell differentiation	gene-LOC110728505/gene-LOC110731738
Biological process	GO:0009812	flavonoid metabolic process	gene-LOC110687103/gene-LOC110687420/gene-LOC110695126/gene-LOC110705422/gene-LOC110706317/gene-LOC110712596/gene-LOC110712613/gene-LOC110721474/gene-LOC110721492/gene-LOC110724467/gene-LOC110725534/gene-LOC110731282					Biological process	GO:0010150	leaf senescence	gene-LOC110728825/gene-LOC110730700/gene-LOC110735136
Biological process	GO:0009110	vitamin biosynthetic process	gene-LOC110686127/gene-LOC110688300/gene-LOC110695399/gene-LOC110701401/gene-LOC110703356/gene-LOC110703610/gene-LOC110721030/gene-LOC110739545					Biological process	GO:0000302	response to reactive oxygen species	gene-LOC110686651/gene-LOC110718539/gene-LOC110736386
Biological process	GO:0009567	double fertilization forming a zygote and endosperm	gene-LOC110726903/gene-LOC110737411					Biological process	GO:0000162	tryptophan biosynthetic process	gene-LOC110724734
Biological process	GO:0032386	regulation of intracellular transport	gene-LOC110713334/gene-LOC110728529					Biological process	GO:0009688	abscisic acid biosynthetic process	gene-LOC110697046
Biological process	GO:0022411	cellular component disassembly	gene-LOC110699365/gene-LOC110701153/gene-LOC110705140/gene-LOC110708072/gene-LOC110708200/gene-LOC110736471					Biological process	GO:0010099	regulation of photomorphogenesis	gene-LOC110728517
Biological process	GO:0010411	xyloglucan metabolic process	gene-LOC110694098/gene-LOC110694137/gene-LOC110711687/gene-LOC110714789/gene-LOC110730901					Biological process	GO:0043289	apocarotenoid biosynthetic process	gene-LOC110697046
Biological process	GO:0006576	cellular biogenic amine metabolic process	gene-LOC110691948/gene-LOC110701318/gene-LOC110701998/gene-LOC110724845/gene-LOC110736655					Biological process	GO:0046219	indolalkylamine biosynthetic process	gene-LOC110724734
Biological process	GO:0051668	localization within membrane	gene-LOC110685370/gene-LOC110714168/gene-LOC110714359/gene-LOC110722164/gene-LOC110723920					Biological process	GO:0071897	DNA biosynthetic process	gene-LOC110730889
Biological process	GO:0010229	inflorescence development	gene-LOC110685988/gene-LOC110728725/gene-LOC110737678					Biological process	GO:1902645	tertiary alcohol biosynthetic process	gene-LOC110697046
Biological process	GO:2000022	regulation of jasmonic acid mediated signaling pathway	gene-LOC110692105/gene-LOC110695126/gene-LOC110725534					Biological process	GO:0010054	trichoblast differentiation	gene-LOC110728505/gene-LOC110731738
Biological process	GO:0006839	mitochondrial transport	gene-LOC110682216/gene-LOC110683717/gene-LOC110703582/gene-LOC110718244/gene-LOC110722164/gene-LOC110729265/gene-LOC110732537/gene-LOC110733347					Biological process	GO:0048469	cell maturation	gene-LOC110728505/gene-LOC110731738
Biological process	GO:0009740	gibberellic acid mediated signaling pathway	gene-LOC110699272/gene-LOC110707860/gene-LOC110709970/gene-LOC110721740/gene-LOC110728106/gene-LOC110729106					Biological process	GO:0090693	plant organ senescence	gene-LOC110728825/gene-LOC110730700/gene-LOC110735136
Biological process	GO:0010476	gibberellin mediated signaling pathway	gene-LOC110699272/gene-LOC110707860/gene-LOC110709970/gene-LOC110721740/gene-LOC110728106/gene-LOC110729106					Biological process	GO:0071482	cellular response to light stimulus	gene-LOC110686384/gene-LOC110707945/gene-LOC110711235/gene-LOC110723102
Biological process	GO:0071370	cellular response to gibberellin stimulus	gene-LOC110699272/gene-LOC110707860/gene-LOC110709970/gene-LOC110721740/gene-LOC110728106/gene-LOC110729106					Biological process	GO:0006775	fat-soluble vitamin metabolic process	gene-LOC110686958
Biological process	GO:1901568	fatty acid derivative metabolic process	gene-LOC110694253/gene-LOC110714120/gene-LOC110720452/gene-LOC110724644/gene-LOC110725142/gene-LOC110734308					Biological process	GO:0009129	pyrimidine nucleoside monophosphate metabolic process	gene-LOC110712494
Biological process	GO:0005983	starch catabolic process	gene-LOC110690647/gene-LOC110706636					Biological process	GO:0042362	fat-soluble vitamin biosynthetic process	gene-LOC110686958
Biological process	GO:0006108	malate metabolic process	gene-LOC110689783/gene-LOC110690951					Biological process	GO:2000024	regulation of leaf development	gene-LOC110706924
Biological process	GO:0009937	regulation of gibberellic acid mediated signaling pathway	gene-LOC110699272/gene-LOC110709970					Biological process	GO:0009832	plant-type cell wall biogenesis	gene-LOC110697818/gene-LOC110724734/gene-LOC110728616
Biological process	GO:0032350	regulation of hormone metabolic process	gene-LOC110708260/gene-LOC110711143					Biological process	GO:0009863	salicylic acid mediated signaling pathway	gene-LOC110700643/gene-LOC110719493
Biological process	GO:0043068	positive regulation of programmed cell death	gene-LOC110704764/gene-LOC110731606					Biological process	GO:0015718	monocarboxylic acid transport	gene-LOC110708551
Biological process	GO:0046164	alcohol catabolic process	gene-LOC110687456/gene-LOC110731241					Biological process	GO:1902290	positive regulation of defense response to oomycetes	gene-LOC110700643
Biological process	GO:0090627	plant epidermal cell differentiation	gene-LOC110685370/gene-LOC110689745/gene-LOC110709820/gene-LOC110709821/gene-LOC110721413/gene-LOC110722289/gene-LOC110724665/gene-LOC110731979/gene-LOC110733344					Biological process	GO:0030243	cellulose metabolic process	gene-LOC110688721/gene-LOC110722223
Biological process	GO:0010942	positive regulation of cell death	gene-LOC110704764/gene-LOC110704943/gene-LOC110731606					Biological process	GO:0006662	glycerol ether metabolic process	gene-LOC110705472
Biological process	GO:0009690	cytokinin metabolic process	gene-LOC110691541/gene-LOC110704399/gene-LOC110716608/gene-LOC110735307					Biological process	GO:0006739	NADP metabolic process	gene-LOC110720633
Biological process	GO:0042558	pteridine-containing compound metabolic process	gene-LOC110703421/gene-LOC110722289/gene-LOC110733344/gene-LOC110738631					Biological process	GO:0018904	ether metabolic process	gene-LOC110705472
Biological process	GO:0043455	regulation of secondary metabolic process	gene-LOC110682067/gene-LOC110690011/gene-LOC110733538/gene-LOC110733539					Biological process	GO:0050684	regulation of mRNA processing	gene-LOC110696069
Biological process	GO:0060560	developmental growth involved in morphogenesis	gene-LOC110685370/gene-LOC110686072/gene-LOC110689745/gene-LOC110694169/gene-LOC110701099/gene-LOC110701122/gene-LOC110702640/gene-LOC110705327/gene-LOC110708743/gene-LOC110709820/gene-LOC110709821/gene-LOC110718505/gene-LOC110721413/gene-LOC110722289/gene-LOC110724665/gene-LOC110725111/gene-LOC110733344/gene-LOC110734351/gene-LOC110734387/gene-LOC110736680					Biological process	GO:0080092	regulation of pollen tube growth	gene-LOC110738744
Biological process	GO:0006595	polyamine metabolic process	gene-LOC110691948/gene-LOC110701998					Biological process	GO:0006575	cellular modified amino acid metabolic process	gene-LOC110687789/gene-LOC110700461/gene-LOC110732265
Biological process	GO:0006636	unsaturated fatty acid biosynthetic process	gene-LOC110720983/gene-LOC110723814					Biological process	GO:0010383	cell wall polysaccharide metabolic process	gene-LOC110719422/gene-LOC110724794/gene-LOC110728616
Biological process	GO:0033559	unsaturated fatty acid metabolic process	gene-LOC110720983/gene-LOC110723814					Biological process	GO:0050790	regulation of catalytic activity	gene-LOC110689303/gene-LOC110705345/gene-LOC110710372
Biological process	GO:0045037	protein import into chloroplast stroma	gene-LOC110697133/gene-LOC110713334					Biological process	GO:0006783	heme biosynthetic process	gene-LOC110697100
Biological process	GO:0046184	aldehyde biosynthetic process	gene-LOC110695399/gene-LOC110703356					Biological process	GO:0009566	fertilization	gene-LOC110714995
Biological process	GO:0090502	RNA phosphodiester bond hydrolysis, endonucleolytic	gene-LOC110686668/gene-LOC110699323					Biological process	GO:0042773	ATP synthesis coupled electron transport	gene-LOC110736916
Biological process	GO:0009152	purine ribonucleotide biosynthetic process	gene-LOC110682517/gene-LOC110692204/gene-LOC110692992/gene-LOC110703547/gene-LOC110704621/gene-LOC110732750/gene-LOC110733603/novel.8220/novel.8221					Biological process	GO:0046173	polyol biosynthetic process	gene-LOC110687789
Biological process	GO:0009739	response to gibberellin	gene-LOC110699272/gene-LOC110700594/gene-LOC110707860/gene-LOC110709970/gene-LOC110721740/gene-LOC110724124/gene-LOC110728106/gene-LOC110729106/gene-LOC110731664					Biological process	GO:0046351	disaccharide biosynthetic process	gene-LOC110725158
Biological process	GO:0009630	gravitropism	gene-LOC110682785/gene-LOC110693032/gene-LOC110709524/gene-LOC110715942/gene-LOC110728106					Biological process	GO:0062013	positive regulation of small molecule metabolic process	gene-LOC110724734
Biological process	GO:0071215	cellular response to abscisic acid stimulus	gene-LOC110682317/gene-LOC110684354/gene-LOC110686150/gene-LOC110686218/gene-LOC110689282/gene-LOC110699282/gene-LOC110703607/gene-LOC110706409/gene-LOC110706660/gene-LOC110707264/gene-LOC110708778/gene-LOC110709705/gene-LOC110710755/gene-LOC110711696/gene-LOC110714604/gene-LOC110717391/gene-LOC110722263/gene-LOC110722270/gene-LOC110725164/gene-LOC110735307/gene-LOC110740119					Biological process	GO:0071478	cellular response to radiation	gene-LOC110686384/gene-LOC110707945/gene-LOC110711235/gene-LOC110723102
Biological process	GO:0097306	cellular response to alcohol	gene-LOC110682317/gene-LOC110684354/gene-LOC110686150/gene-LOC110686218/gene-LOC110689282/gene-LOC110699282/gene-LOC110703607/gene-LOC110706409/gene-LOC110706660/gene-LOC110707264/gene-LOC110708778/gene-LOC110709705/gene-LOC110710755/gene-LOC110711696/gene-LOC110714604/gene-LOC110717391/gene-LOC110722263/gene-LOC110722270/gene-LOC110725164/gene-LOC110735307/gene-LOC110740119					Biological process	GO:0010928	regulation of auxin mediated signaling pathway	gene-LOC110724734
Biological process	GO:0034765	regulation of ion transmembrane transport	gene-LOC110685197/gene-LOC110694454/gene-LOC110698317/gene-LOC110729716/novel.8043					Biological process	GO:0015977	carbon fixation	gene-LOC110685524
Biological process	GO:0006164	purine nucleotide biosynthetic process	gene-LOC110682517/gene-LOC110692204/gene-LOC110692992/gene-LOC110703547/gene-LOC110704621/gene-LOC110732750/gene-LOC110733603/novel.8220/novel.8221					Biological process	GO:0042147	retrograde transport, endosome to Golgi	gene-LOC110734299
Biological process	GO:0009641	shade avoidance	gene-LOC110687420/gene-LOC110724202/gene-LOC110731282					Biological process	GO:0043484	regulation of RNA splicing	gene-LOC110696069
Biological process	GO:0009687	abscisic acid metabolic process	gene-LOC110686562/gene-LOC110697133/gene-LOC110729235					Biological process	GO:0010769	regulation of cell morphogenesis involved in differentiation	gene-LOC110738744
Biological process	GO:0040011	locomotion	gene-LOC110694169/gene-LOC110704993/gene-LOC110708743					Biological process	GO:0044089	positive regulation of cellular component biogenesis	gene-LOC110724851
Biological process	GO:0043288	apocarotenoid metabolic process	gene-LOC110686562/gene-LOC110697133/gene-LOC110729235					Biological process	GO:0065001	specification of axis polarity	gene-LOC110706924
Biological process	GO:1902644	tertiary alcohol metabolic process	gene-LOC110686562/gene-LOC110697133/gene-LOC110729235					Biological process	GO:0071446	cellular response to salicylic acid stimulus	gene-LOC110700643/gene-LOC110719493
Biological process	GO:0006754	ATP biosynthetic process	gene-LOC110703547/gene-LOC110733603/novel.8220/novel.8221					Biological process	GO:0009311	oligosaccharide metabolic process	gene-LOC110714985/gene-LOC110725158
Biological process	GO:0006771	riboflavin metabolic process	gene-LOC110686127/gene-LOC110739545					Biological process	GO:0006633	fatty acid biosynthetic process	gene-LOC110682789/gene-LOC110698128/gene-LOC110711529
Biological process	GO:0009231	riboflavin biosynthetic process	gene-LOC110686127/gene-LOC110739545					Biological process	GO:0000154	rRNA modification	gene-LOC110692661
Biological process	GO:0010192	mucilage biosynthetic process	gene-LOC110688425/gene-LOC110719434					Biological process	GO:0007140	male meiotic nuclear division	gene-LOC110728138
Biological process	GO:0019344	cysteine biosynthetic process	gene-LOC110708481/gene-LOC110720709					Biological process	GO:0009955	adaxial/abaxial pattern specification	gene-LOC110706924
Biological process	GO:0032875	regulation of DNA endoreduplication	gene-LOC110720092/gene-LOC110731979					Biological process	GO:0010942	positive regulation of cell death	gene-LOC110715984
Biological process	GO:0042727	flavin-containing compound biosynthetic process	gene-LOC110686127/gene-LOC110739545					Biological process	GO:0019432	triglyceride biosynthetic process	gene-LOC110718746
Biological process	GO:0048572	short-day photoperiodism	gene-LOC110720629/gene-LOC110721084					Biological process	GO:0048449	floral organ formation	gene-LOC110683698
Biological process	GO:0048575	short-day photoperiodism, flowering	gene-LOC110720629/gene-LOC110721084					Biological process	GO:0001666	response to hypoxia	gene-LOC110706924
Biological process	GO:1903008	organelle disassembly	gene-LOC110701153/gene-LOC110736471					Biological process	GO:0006119	oxidative phosphorylation	gene-LOC110736916
Biological process	GO:0051347	positive regulation of transferase activity	gene-LOC110682317/gene-LOC110717391/gene-LOC110720092/gene-LOC110737678					Biological process	GO:0033866	nucleoside bisphosphate biosynthetic process	gene-LOC110682789
Biological process	GO:0042744	hydrogen peroxide catabolic process	gene-LOC110682117/gene-LOC110682118/gene-LOC110684212/gene-LOC110721056/gene-LOC110723438/gene-LOC110730227/gene-LOC110733538/gene-LOC110733539/gene-LOC110733543					Biological process	GO:0034030	ribonucleoside bisphosphate biosynthetic process	gene-LOC110682789
Biological process	GO:1901463	regulation of tetrapyrrole biosynthetic process	gene-LOC110687987/gene-LOC110691541/gene-LOC110710776					Biological process	GO:0034033	purine nucleoside bisphosphate biosynthetic process	gene-LOC110682789
Biological process	GO:0090558	plant epidermis development	gene-LOC110685370/gene-LOC110686072/gene-LOC110687413/gene-LOC110689745/gene-LOC110704399/gene-LOC110709820/gene-LOC110709821/gene-LOC110716608/gene-LOC110721413/gene-LOC110722289/gene-LOC110724665/gene-LOC110726083/gene-LOC110731979/gene-LOC110733344/gene-LOC110737132/gene-LOC110737678					Biological process	GO:0034637	cellular carbohydrate biosynthetic process	gene-LOC110719483/gene-LOC110722223/gene-LOC110725158/gene-LOC110728616
Biological process	GO:0048468	cell development	gene-LOC110685370/gene-LOC110687413/gene-LOC110687867/gene-LOC110694169/gene-LOC110701099/gene-LOC110705327/gene-LOC110708743/gene-LOC110709820/gene-LOC110709821/gene-LOC110718505/gene-LOC110721413/gene-LOC110722289/gene-LOC110724665/gene-LOC110726083/gene-LOC110733344/gene-LOC110734387/gene-LOC110736680/gene-LOC110737132					Biological process	GO:0009687	abscisic acid metabolic process	gene-LOC110697046
Biological process	GO:0006121	mitochondrial electron transport, succinate to ubiquinone	gene-LOC110682479					Biological process	GO:0010305	leaf vascular tissue pattern formation	gene-LOC110734299
Biological process	GO:0006729	tetrahydrobiopterin biosynthetic process	gene-LOC110703421					Biological process	GO:0010675	regulation of cellular carbohydrate metabolic process	gene-LOC110712494
Biological process	GO:0009229	thiamine diphosphate biosynthetic process	gene-LOC110688300					Biological process	GO:0043288	apocarotenoid metabolic process	gene-LOC110697046
Biological process	GO:0009584	detection of visible light	gene-LOC110738228					Biological process	GO:1902288	regulation of defense response to oomycetes	gene-LOC110700643
Biological process	GO:0010205	photoinhibition	gene-LOC110708227					Biological process	GO:1902644	tertiary alcohol metabolic process	gene-LOC110697046
Biological process	GO:0031398	positive regulation of protein ubiquitination	gene-LOC110720092					Biological process	GO:0006417	regulation of translation	gene-LOC110687485/gene-LOC110696069/gene-LOC110724851
Biological process	GO:0032968	positive regulation of transcription elongation from RNA polymerase II promoter	gene-LOC110736551					Biological process	GO:0034248	regulation of cellular amide metabolic process	gene-LOC110687485/gene-LOC110696069/gene-LOC110724851
Biological process	GO:0042357	thiamine diphosphate metabolic process	gene-LOC110688300					Biological process	GO:0000271	polysaccharide biosynthetic process	gene-LOC110706924/gene-LOC110719483/gene-LOC110722223/gene-LOC110728616
Biological process	GO:0043155	negative regulation of photosynthesis, light reaction	gene-LOC110708227					Biological process	GO:0009408	response to heat	gene-LOC110687804/gene-LOC110696116/gene-LOC110697046/gene-LOC110703189
Biological process	GO:0046146	tetrahydrobiopterin metabolic process	gene-LOC110703421					Biological process	GO:0006568	tryptophan metabolic process	gene-LOC110724734
Biological process	GO:0046349	amino sugar biosynthetic process	gene-LOC110729564					Biological process	GO:0006586	indolalkylamine metabolic process	gene-LOC110724734
Biological process	GO:0046621	negative regulation of organ growth	gene-LOC110705669					Biological process	GO:0006891	intra-Golgi vesicle-mediated transport	gene-LOC110716985
Biological process	GO:0051101	regulation of DNA binding	gene-LOC110700594					Biological process	GO:0031425	chloroplast RNA processing	gene-LOC110687485
Biological process	GO:0051131	chaperone-mediated protein complex assembly	gene-LOC110725750					Biological process	GO:0046916	cellular transition metal ion homeostasis	gene-LOC110701168/gene-LOC110731349
Biological process	GO:0051443	positive regulation of ubiquitin-protein transferase activity	gene-LOC110720092					Biological process	GO:0010075	regulation of meristem growth	gene-LOC110693353/gene-LOC110707945
Biological process	GO:1903322	positive regulation of protein modification by small protein conjugation or removal	gene-LOC110720092					Biological process	GO:0006206	pyrimidine nucleobase metabolic process	gene-LOC110712494
Biological process	GO:1904668	positive regulation of ubiquitin protein ligase activity	gene-LOC110720092					Biological process	GO:0009084	glutamine family amino acid biosynthetic process	gene-LOC110697046
Biological process	GO:0006835	dicarboxylic acid transport	gene-LOC110700443/gene-LOC110731244					Biological process	GO:0009126	purine nucleoside monophosphate metabolic process	gene-LOC110685819
Biological process	GO:0015851	nucleobase transport	gene-LOC110681835/gene-LOC110719272					Biological process	GO:0009127	purine nucleoside monophosphate biosynthetic process	gene-LOC110685819
Biological process	GO:0051648	vesicle localization	gene-LOC110701099/gene-LOC110728529					Biological process	GO:0009167	purine ribonucleoside monophosphate metabolic process	gene-LOC110685819
Biological process	GO:0051650	establishment of vesicle localization	gene-LOC110701099/gene-LOC110728529					Biological process	GO:0009168	purine ribonucleoside monophosphate biosynthetic process	gene-LOC110685819
Biological process	GO:0015994	chlorophyll metabolic process	gene-LOC110687987/gene-LOC110691541/gene-LOC110695886/gene-LOC110702530/gene-LOC110703032/gene-LOC110705724/gene-LOC110710776/gene-LOC110728106					Biological process	GO:0016482	cytosolic transport	gene-LOC110734299
Biological process	GO:0090150	establishment of protein localization to membrane	gene-LOC110685370/gene-LOC110714168/gene-LOC110714359/gene-LOC110722164					Biological process	GO:0042335	cuticle development	gene-LOC110731738
Biological process	GO:0009629	response to gravity	gene-LOC110682785/gene-LOC110693032/gene-LOC110709524/gene-LOC110715942/gene-LOC110728106					Biological process	GO:0046165	alcohol biosynthetic process	gene-LOC110687789/gene-LOC110697046
Biological process	GO:0010051	xylem and phloem pattern formation	gene-LOC110685988/gene-LOC110698548/gene-LOC110705002/gene-LOC110710724/gene-LOC110734451					Biological process	GO:0006643	membrane lipid metabolic process	gene-LOC110689178/gene-LOC110704813
Biological process	GO:0043269	regulation of ion transport	gene-LOC110681874/gene-LOC110685197/gene-LOC110694454/gene-LOC110698317/gene-LOC110729716/novel.8043					Biological process	GO:0009967	positive regulation of signal transduction	gene-LOC110726178/gene-LOC110733447
Biological process	GO:0052386	cell wall thickening	gene-LOC110698548/gene-LOC110703610/gene-LOC110705002					Biological process	GO:0023056	positive regulation of signaling	gene-LOC110726178/gene-LOC110733447
Biological process	GO:0042545	cell wall modification	gene-LOC110694137/gene-LOC110698548/gene-LOC110703610/gene-LOC110705002/gene-LOC110711687/gene-LOC110714789/gene-LOC110719091/gene-LOC110721850					Biological process	GO:0051273	beta-glucan metabolic process	gene-LOC110688721/gene-LOC110722223
Biological process	GO:0048638	regulation of developmental growth	gene-LOC110684354/gene-LOC110685988/gene-LOC110689435/gene-LOC110691471/gene-LOC110691541/gene-LOC110694169/gene-LOC110695684/gene-LOC110705669/gene-LOC110708743/gene-LOC110718119/gene-LOC110718417/gene-LOC110729974/gene-LOC110737697					Biological process	GO:0060560	developmental growth involved in morphogenesis	gene-LOC110720419/gene-LOC110723785/gene-LOC110724734/gene-LOC110730215/gene-LOC110738744
Biological process	GO:0001906	cell killing	gene-LOC110700496/gene-LOC110731103					Biological process	GO:0010091	trichome branching	gene-LOC110708378
Biological process	GO:0006222	UMP biosynthetic process	gene-LOC110694413/gene-LOC110735152					Biological process	GO:0045492	xylan biosynthetic process	gene-LOC110728616
Biological process	GO:0009174	pyrimidine ribonucleoside monophosphate biosynthetic process	gene-LOC110694413/gene-LOC110735152					Biological process	GO:0048481	plant ovule development	gene-LOC110683698
Biological process	GO:0031640	killing of cells of other organism	gene-LOC110700496/gene-LOC110731103					Biological process	GO:0009746	response to hexose	gene-LOC110697046
Biological process	GO:0046049	UMP metabolic process	gene-LOC110694413/gene-LOC110735152					Biological process	GO:0016106	sesquiterpenoid biosynthetic process	gene-LOC110697046
Biological process	GO:0090329	regulation of DNA-dependent DNA replication	gene-LOC110720092/gene-LOC110731979					Biological process	GO:0035670	plant-type ovary development	gene-LOC110683698
Biological process	GO:0007031	peroxisome organization	gene-LOC110699467/gene-LOC110733484/gene-LOC110737987					Biological process	GO:0046460	neutral lipid biosynthetic process	gene-LOC110718746
Biological process	GO:0043622	cortical microtubule organization	gene-LOC110687413/gene-LOC110688156/gene-LOC110714090					Biological process	GO:0046463	acylglycerol biosynthetic process	gene-LOC110718746
Biological process	GO:0045492	xylan biosynthetic process	gene-LOC110698548/gene-LOC110705002/gene-LOC110710781					Biological process	GO:0048508	embryonic meristem development	gene-LOC110682789
Biological process	GO:0032984	protein-containing complex disassembly	gene-LOC110699365/gene-LOC110705140/gene-LOC110708072/gene-LOC110708200					Biological process	GO:0052546	cell wall pectin metabolic process	gene-LOC110706924
Biological process	GO:0000082	G1/S transition of mitotic cell cycle	gene-LOC110731979					Biological process	GO:0009812	flavonoid metabolic process	gene-LOC110705345/gene-LOC110707945/gene-LOC110710372
Biological process	GO:0000479	endonucleolytic cleavage of tricistronic rRNA transcript (SSU-rRNA, 5.8S rRNA, LSU-rRNA)	gene-LOC110699323					Biological process	GO:0010053	root epidermal cell differentiation	gene-LOC110728505/gene-LOC110731738
Biological process	GO:0009939	positive regulation of gibberellic acid mediated signaling pathway	gene-LOC110709970					Biological process	GO:0006641	triglyceride metabolic process	gene-LOC110718746
Biological process	GO:0017006	protein-tetrapyrrole linkage	gene-LOC110738228					Biological process	GO:0034284	response to monosaccharide	gene-LOC110697046
Biological process	GO:0032973	amino acid export across plasma membrane	gene-LOC110714030					Biological process	GO:0010345	suberin biosynthetic process	gene-LOC110698128
Biological process	GO:0034471	ncRNA 5'-end processing	gene-LOC110733017					Biological process	GO:0051336	regulation of hydrolase activity	gene-LOC110689303
Biological process	GO:0043433	negative regulation of DNA-binding transcription factor activity	gene-LOC110731664					Biological process	GO:0048584	positive regulation of response to stimulus	gene-LOC110700643/gene-LOC110726178/gene-LOC110728517/gene-LOC110733447
Biological process	GO:0019684	photosynthesis, light reaction	gene-LOC110687987/gene-LOC110692940/gene-LOC110695931/gene-LOC110697255/gene-LOC110699937/gene-LOC110708227/gene-LOC110731522/gene-LOC110731641					Biological process	GO:0036293	response to decreased oxygen levels	gene-LOC110706924
Biological process	GO:0009746	response to hexose	gene-LOC110687333/gene-LOC110707497/gene-LOC110711696					Biological process	GO:1900426	positive regulation of defense response to bacterium	gene-LOC110700643
Biological process	GO:0016106	sesquiterpenoid biosynthetic process	gene-LOC110686562/gene-LOC110697133/gene-LOC110729235					Biological process	GO:2000112	regulation of cellular macromolecule biosynthetic process	gene-LOC110687485/gene-LOC110696069/gene-LOC110724851
Biological process	GO:0045926	negative regulation of growth	gene-LOC110691541/gene-LOC110705669/gene-LOC110708718					Biological process	GO:0010647	positive regulation of cell communication	gene-LOC110726178/gene-LOC110733447
Biological process	GO:0046148	pigment biosynthetic process	gene-LOC110687987/gene-LOC110691541/gene-LOC110693868/gene-LOC110705422/gene-LOC110706317/gene-LOC110710527/gene-LOC110710776/gene-LOC110712596/gene-LOC110712613/gene-LOC110728106/gene-LOC110729592					Biological process	GO:0062012	regulation of small molecule metabolic process	gene-LOC110697046/gene-LOC110724734
Biological process	GO:0045491	xylan metabolic process	gene-LOC110698548/gene-LOC110700469/gene-LOC110705002/gene-LOC110710781					Biological process	GO:0070482	response to oxygen levels	gene-LOC110706924
Biological process	GO:0035266	meristem growth	gene-LOC110682669/gene-LOC110685988/gene-LOC110689435/gene-LOC110691541/gene-LOC110718119/gene-LOC110722289/gene-LOC110728725/gene-LOC110733344					Biological process	GO:0022904	respiratory electron transport chain	gene-LOC110736916
Biological process	GO:0034284	response to monosaccharide	gene-LOC110687333/gene-LOC110707497/gene-LOC110711696					Biological process	GO:0048598	embryonic morphogenesis	gene-LOC110692403
Biological process	GO:0000097	sulfur amino acid biosynthetic process	gene-LOC110683171/gene-LOC110688806/gene-LOC110708481/gene-LOC110720709					Biological process	GO:0051130	positive regulation of cellular component organization	gene-LOC110724851
Biological process	GO:0072657	protein localization to membrane	gene-LOC110685370/gene-LOC110714168/gene-LOC110714359/gene-LOC110722164					Biological process	GO:0016226	iron-sulfur cluster assembly	gene-LOC110731349
Biological process	GO:0007346	regulation of mitotic cell cycle	gene-LOC110682317/gene-LOC110696103/gene-LOC110717391/gene-LOC110731979/gene-LOC110737678/gene-LOC110739785					Biological process	GO:0031163	metallo-sulfur cluster assembly	gene-LOC110731349
Biological process	GO:0009753	response to jasmonic acid	gene-LOC110689144/gene-LOC110692105/gene-LOC110692342/gene-LOC110695126/gene-LOC110695211/gene-LOC110703610/gene-LOC110716425/gene-LOC110717751/gene-LOC110724124/gene-LOC110724611/gene-LOC110725534/gene-LOC110731664/gene-LOC110734359					Biological process	GO:0010410	hemicellulose metabolic process	gene-LOC110719422/gene-LOC110728616
Biological process	GO:0008655	pyrimidine-containing compound salvage	gene-LOC110694413/gene-LOC110735152					Biological process	GO:0009966	regulation of signal transduction	gene-LOC110700643/gene-LOC110719493/gene-LOC110724734/gene-LOC110726178/gene-LOC110733447
Biological process	GO:0030041	actin filament polymerization	gene-LOC110689382/gene-LOC110701099					Biological process	GO:0023051	regulation of signaling	gene-LOC110700643/gene-LOC110719493/gene-LOC110724734/gene-LOC110726178/gene-LOC110733447
Biological process	GO:0072503	cellular divalent inorganic cation homeostasis	gene-LOC110689435/gene-LOC110718119					Biological process	GO:0006637	acyl-CoA metabolic process	gene-LOC110682789
Biological process	GO:1900425	negative regulation of defense response to bacterium	gene-LOC110694106/gene-LOC110703582					Biological process	GO:0035383	thioester metabolic process	gene-LOC110682789
Biological process	GO:0030003	cellular cation homeostasis	gene-LOC110684130/gene-LOC110689435/gene-LOC110695068/gene-LOC110714010/gene-LOC110718119/gene-LOC110718527/gene-LOC110723409/gene-LOC110731213/gene-LOC110731244/gene-LOC110737010					Biological process	GO:0006364	rRNA processing	gene-LOC110691481/gene-LOC110692661/gene-LOC110707263
Biological process	GO:0044106	cellular amine metabolic process	gene-LOC110691948/gene-LOC110701318/gene-LOC110701998/gene-LOC110724845/gene-LOC110736655					Biological process	GO:0055065	metal ion homeostasis	gene-LOC110687488/gene-LOC110701168/gene-LOC110731349
Biological process	GO:0070542	response to fatty acid	gene-LOC110689144/gene-LOC110692105/gene-LOC110692342/gene-LOC110695126/gene-LOC110695211/gene-LOC110703610/gene-LOC110716425/gene-LOC110717751/gene-LOC110724124/gene-LOC110724611/gene-LOC110725534/gene-LOC110731664/gene-LOC110734359					Biological process	GO:0009611	response to wounding	gene-LOC110692403/gene-LOC110698128/gene-LOC110706924
Biological process	GO:0071695	anatomical structure maturation	gene-LOC110685370/gene-LOC110688029/gene-LOC110709820/gene-LOC110709821/gene-LOC110721413/gene-LOC110722289/gene-LOC110724665/gene-LOC110726712/gene-LOC110727475/gene-LOC110732450/gene-LOC110733344					Biological process	GO:0006635	fatty acid beta-oxidation	gene-LOC110721632
Biological process	GO:0009860	pollen tube growth	gene-LOC110694169/gene-LOC110701099/gene-LOC110705327/gene-LOC110708743/gene-LOC110718505/gene-LOC110734387/gene-LOC110736680					Biological process	GO:0006638	neutral lipid metabolic process	gene-LOC110718746
Biological process	GO:0033013	tetrapyrrole metabolic process	gene-LOC110687987/gene-LOC110689808/gene-LOC110691541/gene-LOC110695886/gene-LOC110702530/gene-LOC110703032/gene-LOC110705724/gene-LOC110710776/gene-LOC110728106					Biological process	GO:0006639	acylglycerol metabolic process	gene-LOC110718746
Biological process	GO:0072522	purine-containing compound biosynthetic process	gene-LOC110682517/gene-LOC110692204/gene-LOC110692992/gene-LOC110703547/gene-LOC110704621/gene-LOC110732750/gene-LOC110733603/novel.8220/novel.8221					Biological process	GO:0006714	sesquiterpenoid metabolic process	gene-LOC110697046
Biological process	GO:0000478	endonucleolytic cleavage involved in rRNA processing	gene-LOC110699323					Biological process	GO:0009062	fatty acid catabolic process	gene-LOC110721632
Biological process	GO:0006517	protein deglycosylation	gene-LOC110715303					Biological process	GO:0090697	post-embryonic plant organ morphogenesis	gene-LOC110683698/gene-LOC110696116
Biological process	GO:0009643	photosynthetic acclimation	gene-LOC110687333					Biological process	GO:0042274	ribosomal small subunit biogenesis	gene-LOC110692661
Biological process	GO:0010257	NADH dehydrogenase complex assembly	gene-LOC110699937					Biological process	GO:0042435	indole-containing compound biosynthetic process	gene-LOC110724734
Biological process	GO:0010444	guard mother cell differentiation	gene-LOC110731979					Biological process	GO:0042545	cell wall modification	gene-LOC110706924/gene-LOC110731738
Biological process	GO:0010508	positive regulation of autophagy	gene-LOC110731606					Biological process	GO:0010646	regulation of cell communication	gene-LOC110700643/gene-LOC110719493/gene-LOC110724734/gene-LOC110726178/gene-LOC110733447
Biological process	GO:0034311	diol metabolic process	gene-LOC110703421					Biological process	GO:0008643	carbohydrate transport	gene-LOC110682493/gene-LOC110724431
Biological process	GO:0034312	diol biosynthetic process	gene-LOC110703421					Biological process	GO:0009312	oligosaccharide biosynthetic process	gene-LOC110725158
Biological process	GO:2000306	positive regulation of photomorphogenesis	gene-LOC110739715					Biological process	GO:0040034	regulation of development, heterochronic	gene-LOC110728517
Biological process	GO:0010383	cell wall polysaccharide metabolic process	gene-LOC110694098/gene-LOC110694137/gene-LOC110698548/gene-LOC110700469/gene-LOC110705002/gene-LOC110710781/gene-LOC110711687/gene-LOC110714789/gene-LOC110730901/gene-LOC110734387					Biological process	GO:0021700	developmental maturation	gene-LOC110692282/gene-LOC110728505/gene-LOC110731738
Biological process	GO:0010941	regulation of cell death	gene-LOC110687043/gene-LOC110704764/gene-LOC110704943/gene-LOC110706957/gene-LOC110718382/gene-LOC110731606					Biological process	GO:0000160	phosphorelay signal transduction system	gene-LOC110719493/gene-LOC110724610/gene-LOC110726178
Biological process	GO:0042446	hormone biosynthetic process	gene-LOC110699265/gene-LOC110708260/gene-LOC110711143/gene-LOC110720433/gene-LOC110721014/gene-LOC110725236/gene-LOC110733431					Biological process	GO:0042391	regulation of membrane potential	gene-LOC110737963
Biological process	GO:0043647	inositol phosphate metabolic process	gene-LOC110687456/gene-LOC110731241					Biological process	GO:0055114	oxidation-reduction process	gene-LOC110684421/gene-LOC110689300
Biological process	GO:0006555	methionine metabolic process	gene-LOC110683171/gene-LOC110688806/gene-LOC110738631					Biological process	GO:0033692	cellular polysaccharide biosynthetic process	gene-LOC110719483/gene-LOC110722223/gene-LOC110728616
Biological process	GO:1900426	positive regulation of defense response to bacterium	gene-LOC110686150/gene-LOC110722263/gene-LOC110722270					Biological process	GO:0048580	regulation of post-embryonic development	gene-LOC110682493/gene-LOC110706924/gene-LOC110724431/gene-LOC110728517/gene-LOC110729653
Biological process	GO:1900424	regulation of defense response to bacterium	gene-LOC110686150/gene-LOC110694106/gene-LOC110703582/gene-LOC110722263/gene-LOC110722270					Biological process	GO:0010039	response to iron ion	gene-LOC110710328
Biological process	GO:0010243	response to organonitrogen compound	gene-LOC110681874/gene-LOC110682343/gene-LOC110688300/gene-LOC110694253/gene-LOC110704570/gene-LOC110708349/gene-LOC110717751/gene-LOC110718113/gene-LOC110720843/gene-LOC110720983/gene-LOC110723814/gene-LOC110734308/gene-LOC110736291					Biological process	GO:0043455	regulation of secondary metabolic process	gene-LOC110697046
Biological process	GO:0006402	mRNA catabolic process	gene-LOC110685563/gene-LOC110688325/gene-LOC110693629/gene-LOC110701153/gene-LOC110706921/gene-LOC110716425/gene-LOC110727584/gene-LOC110736471					Biological process	GO:0016485	protein processing	gene-LOC110715984
Biological process	GO:0090698	post-embryonic plant morphogenesis	gene-LOC110691541/gene-LOC110699265/gene-LOC110704399/gene-LOC110709970/gene-LOC110710658/gene-LOC110710724/gene-LOC110716608/gene-LOC110725236/gene-LOC110725768/gene-LOC110728725/gene-LOC110733431/gene-LOC110734339/gene-LOC110737678					Biological process	GO:0016072	rRNA metabolic process	gene-LOC110691481/gene-LOC110692661/gene-LOC110707263
Biological process	GO:0008285	negative regulation of cell proliferation	gene-LOC110705669/gene-LOC110710658					Biological process	GO:1901615	organic hydroxy compound metabolic process	gene-LOC110683465/gene-LOC110686958/gene-LOC110687789/gene-LOC110688258/gene-LOC110697046
Biological process	GO:0009173	pyrimidine ribonucleoside monophosphate metabolic process	gene-LOC110694413/gene-LOC110735152					Biological process	GO:0009411	response to UV	gene-LOC110707945/gene-LOC110731738
Biological process	GO:0032881	regulation of polysaccharide metabolic process	gene-LOC110694413/gene-LOC110735152					Biological process	GO:0009798	axis specification	gene-LOC110706924
Biological process	GO:0046112	nucleobase biosynthetic process	gene-LOC110704621/gene-LOC110732750					Biological process	GO:0009851	auxin biosynthetic process	gene-LOC110724734
Biological process	GO:0009825	multidimensional cell growth	gene-LOC110687413/gene-LOC110688425/gene-LOC110694137/gene-LOC110737132					Biological process	GO:0048825	cotyledon development	gene-LOC110692403
Biological process	GO:0009071	serine family amino acid catabolic process	gene-LOC110733198					Biological process	GO:0006855	drug transmembrane transport	gene-LOC110690349
Biological process	GO:0010447	response to acidic pH	gene-LOC110710349					Biological process	GO:0009788	negative regulation of abscisic acid-activated signaling pathway	gene-LOC110719493
Biological process	GO:0010726	positive regulation of hydrogen peroxide metabolic process	gene-LOC110704943					Biological process	GO:0042908	xenobiotic transport	gene-LOC110690349
Biological process	GO:0042219	cellular modified amino acid catabolic process	gene-LOC110690894					Biological process	GO:1901420	negative regulation of response to alcohol	gene-LOC110719493
Biological process	GO:0043446	cellular alkane metabolic process	gene-LOC110720452					Biological process	GO:1905958	negative regulation of cellular response to alcohol	gene-LOC110719493
Biological process	GO:0043447	alkane biosynthetic process	gene-LOC110720452					Biological process	GO:0048638	regulation of developmental growth	gene-LOC110693353/gene-LOC110707945/gene-LOC110738744
Biological process	GO:0045597	positive regulation of cell differentiation	gene-LOC110682067					Biological process	GO:0051510	regulation of unidimensional cell growth	gene-LOC110738744
Biological process	GO:0048530	fruit morphogenesis	gene-LOC110709970					Biological process	GO:1901000	regulation of response to salt stress	gene-LOC110706924
Biological process	GO:0051013	microtubule severing	gene-LOC110714090					Biological process	GO:0090627	plant epidermal cell differentiation	gene-LOC110728505/gene-LOC110731738
Biological process	GO:0051204	protein insertion into mitochondrial membrane	gene-LOC110722164					Biological process	GO:0009787	regulation of abscisic acid-activated signaling pathway	gene-LOC110719493/gene-LOC110733447
Biological process	GO:0090151	establishment of protein localization to mitochondrial membrane	gene-LOC110722164					Biological process	GO:1901419	regulation of response to alcohol	gene-LOC110719493/gene-LOC110733447
Biological process	GO:1902475	L-alpha-amino acid transmembrane transport	gene-LOC110736627					Biological process	GO:1905957	regulation of cellular response to alcohol	gene-LOC110719493/gene-LOC110733447
Biological process	GO:1905156	negative regulation of photosynthesis	gene-LOC110708227					Biological process	GO:0019395	fatty acid oxidation	gene-LOC110721632
Biological process	GO:0098655	cation transmembrane transport	gene-LOC110688274/gene-LOC110695068/gene-LOC110734274/gene-LOC110736627/gene-LOC110737010					Biological process	GO:0048440	carpel development	gene-LOC110683698
Biological process	GO:0072330	monocarboxylic acid biosynthetic process	gene-LOC110682087/gene-LOC110684193/gene-LOC110686218/gene-LOC110686562/gene-LOC110693600/gene-LOC110697133/gene-LOC110712528/gene-LOC110715756/gene-LOC110715921/gene-LOC110720321/gene-LOC110720983/gene-LOC110723814/gene-LOC110724644/gene-LOC110728546/gene-LOC110729235/gene-LOC110739232					Biological process	GO:0048468	cell development	gene-LOC110708378/gene-LOC110728505/gene-LOC110731738/gene-LOC110738744
Biological process	GO:0045860	positive regulation of protein kinase activity	gene-LOC110682317/gene-LOC110717391/gene-LOC110737678					Biological process	GO:0009112	nucleobase metabolic process	gene-LOC110712494
Biological process	GO:0010647	positive regulation of cell communication	gene-LOC110699282/gene-LOC110707947/gene-LOC110709970/gene-LOC110714172/gene-LOC110714604/gene-LOC110721457/gene-LOC110725637					Biological process	GO:0016573	histone acetylation	gene-LOC110739176
Biological process	GO:0010016	shoot system morphogenesis	gene-LOC110684172/gene-LOC110689435/gene-LOC110691541/gene-LOC110704399/gene-LOC110705422/gene-LOC110710724/gene-LOC110716608/gene-LOC110718119/gene-LOC110720367/gene-LOC110724124/gene-LOC110728725/gene-LOC110737678					Biological process	GO:0018393	internal peptidyl-lysine acetylation	gene-LOC110739176
Biological process	GO:0009069	serine family amino acid metabolic process	gene-LOC110706145/gene-LOC110708481/gene-LOC110720709/gene-LOC110733198					Biological process	GO:0018394	peptidyl-lysine acetylation	gene-LOC110739176
Biological process	GO:0006098	pentose-phosphate shunt	gene-LOC110735027/gene-LOC110736796					Biological process	GO:0051607	defense response to virus	gene-LOC110717102
Biological process	GO:0006740	NADPH regeneration	gene-LOC110735027/gene-LOC110736796					Biological process	GO:0000377	RNA splicing, via transesterification reactions with bulged adenosine as nucleophile	gene-LOC110696069/gene-LOC110714603/gene-LOC110721425
Biological process	GO:0008356	asymmetric cell division	gene-LOC110686072/gene-LOC110724124					Biological process	GO:0065009	regulation of molecular function	gene-LOC110689303/gene-LOC110705345/gene-LOC110710372
Biological process	GO:0030148	sphingolipid biosynthetic process	gene-LOC110686218/gene-LOC110693600					Biological process	GO:0008033	tRNA processing	gene-LOC110692661/gene-LOC110696023
Biological process	GO:0051156	glucose 6-phosphate metabolic process	gene-LOC110735027/gene-LOC110736796					Biological process	GO:0010074	maintenance of meristem identity	gene-LOC110730215
Biological process	GO:0009555	pollen development	gene-LOC110687867/gene-LOC110688478/gene-LOC110696050/gene-LOC110699265/gene-LOC110699516/gene-LOC110712458/gene-LOC110714017/gene-LOC110718505/gene-LOC110721492/gene-LOC110724644/gene-LOC110725236/gene-LOC110725237/gene-LOC110726903/gene-LOC110728725/gene-LOC110729564/gene-LOC110733431/gene-LOC110734387/gene-LOC110739134					Biological process	GO:0016579	protein deubiquitination	gene-LOC110688138
Biological process	GO:0046283	anthocyanin-containing compound metabolic process	gene-LOC110687420/gene-LOC110706317/gene-LOC110712596/gene-LOC110712613/gene-LOC110731282					Biological process	GO:0090698	post-embryonic plant morphogenesis	gene-LOC110683698/gene-LOC110692403/gene-LOC110696116
Biological process	GO:1903825	organic acid transmembrane transport	gene-LOC110699367/gene-LOC110711029/gene-LOC110714030/gene-LOC110718304/gene-LOC110736627					Biological process	GO:0000375	RNA splicing, via transesterification reactions	gene-LOC110696069/gene-LOC110714603/gene-LOC110721425
Biological process	GO:1905039	carboxylic acid transmembrane transport	gene-LOC110699367/gene-LOC110711029/gene-LOC110714030/gene-LOC110718304/gene-LOC110736627					Biological process	GO:0006475	internal protein amino acid acetylation	gene-LOC110739176
Biological process	GO:0010089	xylem development	gene-LOC110719434/gene-LOC110733538/gene-LOC110733539					Biological process	GO:0009756	carbohydrate mediated signaling	gene-LOC110697046
Biological process	GO:0022904	respiratory electron transport chain	gene-LOC110682479/gene-LOC110682554/novel.5413					Biological process	GO:0010182	sugar mediated signaling pathway	gene-LOC110697046
Biological process	GO:0030865	cortical cytoskeleton organization	gene-LOC110687413/gene-LOC110688156/gene-LOC110714090					Biological process	GO:0009825	multidimensional cell growth	gene-LOC110708378
Biological process	GO:0048438	floral whorl development	gene-LOC110682087/gene-LOC110687867/gene-LOC110699265/gene-LOC110705327/gene-LOC110710658/gene-LOC110725236/gene-LOC110728725/gene-LOC110733431/gene-LOC110734339/gene-LOC110738848					Biological process	GO:0016197	endosomal transport	gene-LOC110734299
Biological process	GO:0009145	purine nucleoside triphosphate biosynthetic process	gene-LOC110703547/gene-LOC110733603/novel.8220/novel.8221					Biological process	GO:0047484	regulation of response to osmotic stress	gene-LOC110706924
Biological process	GO:0009205	purine ribonucleoside triphosphate metabolic process	gene-LOC110703547/gene-LOC110733603/novel.8220/novel.8221					Biological process	GO:0006813	potassium ion transport	gene-LOC110715826
Biological process	GO:0009206	purine ribonucleoside triphosphate biosynthetic process	gene-LOC110703547/gene-LOC110733603/novel.8220/novel.8221					Biological process	GO:0009145	purine nucleoside triphosphate biosynthetic process	gene-LOC110720496
Biological process	GO:1901605	alpha-amino acid metabolic process	gene-LOC110683171/gene-LOC110688806/gene-LOC110691006/gene-LOC110695399/gene-LOC110702107/gene-LOC110706145/gene-LOC110708481/gene-LOC110714450/gene-LOC110720367/gene-LOC110720709/gene-LOC110722294/gene-LOC110724845/gene-LOC110727490/gene-LOC110728031/gene-LOC110729026/gene-LOC110731599/gene-LOC110733198/gene-LOC110738631					Biological process	GO:0009205	purine ribonucleoside triphosphate metabolic process	gene-LOC110720496
Biological process	GO:0006089	lactate metabolic process	gene-LOC110682554					Biological process	GO:0009206	purine ribonucleoside triphosphate biosynthetic process	gene-LOC110720496
Biological process	GO:0006559	L-phenylalanine catabolic process	gene-LOC110728031					Biological process	GO:0042537	benzene-containing compound metabolic process	gene-LOC110732265
Biological process	GO:0006561	proline biosynthetic process	gene-LOC110722294					Biological process	GO:1900150	regulation of defense response to fungus	gene-LOC110719493
Biological process	GO:0006564	L-serine biosynthetic process	gene-LOC110706145					Biological process	GO:0051049	regulation of transport	gene-LOC110703908/gene-LOC110737963
Biological process	GO:0006656	phosphatidylcholine biosynthetic process	gene-LOC110730138					Biological process	GO:0003333	amino acid transmembrane transport	gene-LOC110681752
Biological process	GO:0009635	response to herbicide	gene-LOC110704624					Biological process	GO:0006405	RNA export from nucleus	gene-LOC110716618
Biological process	GO:0009831	plant-type cell wall modification involved in multidimensional cell growth	gene-LOC110694137					Biological process	GO:0009116	nucleoside metabolic process	gene-LOC110685819
Biological process	GO:0009938	negative regulation of gibberellic acid mediated signaling pathway	gene-LOC110699272					Biological process	GO:0071214	cellular response to abiotic stimulus	gene-LOC110686384/gene-LOC110707945/gene-LOC110711235/gene-LOC110723102
Biological process	GO:0010100	negative regulation of photomorphogenesis	gene-LOC110728106					Biological process	GO:0104004	cellular response to environmental stimulus	gene-LOC110686384/gene-LOC110707945/gene-LOC110711235/gene-LOC110723102
Biological process	GO:0010222	stem vascular tissue pattern formation	gene-LOC110710724					Biological process	GO:0009738	abscisic acid-activated signaling pathway	gene-LOC110719493/gene-LOC110732426/gene-LOC110732717/gene-LOC110733447
Biological process	GO:0010384	cell wall proteoglycan metabolic process	gene-LOC110729521					Biological process	GO:0009144	purine nucleoside triphosphate metabolic process	gene-LOC110720496
Biological process	GO:0010404	cell wall hydroxyproline-rich glycoprotein metabolic process	gene-LOC110729521					Biological process	GO:0009789	positive regulation of abscisic acid-activated signaling pathway	gene-LOC110733447
Biological process	GO:0010405	arabinogalactan protein metabolic process	gene-LOC110729521					Biological process	GO:0034440	lipid oxidation	gene-LOC110721632
Biological process	GO:0018258	protein O-linked glycosylation via hydroxyproline	gene-LOC110729521					Biological process	GO:0042180	cellular ketone metabolic process	gene-LOC110697046/gene-LOC110724734
Biological process	GO:0030497	fatty acid elongation	gene-LOC110686218					Biological process	GO:0006352	DNA-templated transcription, initiation	gene-LOC110723102
Biological process	GO:0032786	positive regulation of DNA-templated transcription, elongation	gene-LOC110736551					Biological process	GO:0010411	xyloglucan metabolic process	gene-LOC110719422
Biological process	GO:0043171	peptide catabolic process	gene-LOC110690894					Biological process	GO:0006606	protein import into nucleus	gene-LOC110716618
Biological process	GO:0071456	cellular response to hypoxia	gene-LOC110732040					Biological process	GO:0042430	indole-containing compound metabolic process	gene-LOC110724734
Biological process	GO:0080036	regulation of cytokinin-activated signaling pathway	gene-LOC110682669					Biological process	GO:0051668	localization within membrane	gene-LOC110734299
Biological process	GO:1901403	positive regulation of tetrapyrrole metabolic process	gene-LOC110687987					Biological process	GO:0019827	stem cell population maintenance	gene-LOC110730215
Biological process	GO:1901465	positive regulation of tetrapyrrole biosynthetic process	gene-LOC110687987					Biological process	GO:0048509	regulation of meristem development	gene-LOC110706924
Biological process	GO:1902222	erythrose 4-phosphate/phosphoenolpyruvate family amino acid catabolic process	gene-LOC110728031					Biological process	GO:0098727	maintenance of cell number	gene-LOC110730215
Biological process	GO:0006342	chromatin silencing	gene-LOC110698423/gene-LOC110738115					Biological process	GO:0030244	cellulose biosynthetic process	gene-LOC110722223
Biological process	GO:0009965	leaf morphogenesis	gene-LOC110684172/gene-LOC110689435/gene-LOC110691541/gene-LOC110710724/gene-LOC110718119/gene-LOC110724124/gene-LOC110728725					Biological process	GO:0043067	regulation of programmed cell death	gene-LOC110715984
Biological process	GO:0009116	nucleoside metabolic process	gene-LOC110682517/gene-LOC110704621/gene-LOC110732493/gene-LOC110732750					Biological process	GO:0051170	import into nucleus	gene-LOC110716618
Biological process	GO:0001934	positive regulation of protein phosphorylation	gene-LOC110682317/gene-LOC110717391/gene-LOC110737678					Biological process	GO:0072329	monocarboxylic acid catabolic process	gene-LOC110721632
Biological process	GO:0033674	positive regulation of kinase activity	gene-LOC110682317/gene-LOC110717391/gene-LOC110737678					Biological process	GO:0009642	response to light intensity	gene-LOC110699700/gene-LOC110719117
Biological process	GO:0006401	RNA catabolic process	gene-LOC110685563/gene-LOC110688325/gene-LOC110693629/gene-LOC110700251/gene-LOC110701153/gene-LOC110706921/gene-LOC110716425/gene-LOC110727584/gene-LOC110736471					Biological process	GO:0010090	trichome morphogenesis	gene-LOC110708378
Biological process	GO:0034754	cellular hormone metabolic process	gene-LOC110691541/gene-LOC110704399/gene-LOC110716608/gene-LOC110721014/gene-LOC110735307					Biological process	GO:0071322	cellular response to carbohydrate stimulus	gene-LOC110697046
Biological process	GO:0009144	purine nucleoside triphosphate metabolic process	gene-LOC110703547/gene-LOC110733603/novel.8220/novel.8221					Biological process	GO:0034504	protein localization to nucleus	gene-LOC110716618
Biological process	GO:0034440	lipid oxidation	gene-LOC110690495/gene-LOC110702588/gene-LOC110707499/gene-LOC110735020					Biological process	GO:0006473	protein acetylation	gene-LOC110739176
Biological process	GO:1901136	carbohydrate derivative catabolic process	gene-LOC110692342/gene-LOC110700628/gene-LOC110716578/gene-LOC110738751					Biological process	GO:0006914	autophagy	gene-LOC110734299
Biological process	GO:0009070	serine family amino acid biosynthetic process	gene-LOC110706145/gene-LOC110708481/gene-LOC110720709					Biological process	GO:0061919	process utilizing autophagic mechanism	gene-LOC110734299
Biological process	GO:0009631	cold acclimation	gene-LOC110689783/gene-LOC110690122/gene-LOC110725111					Biological process	GO:0080147	root hair cell development	gene-LOC110728505
Biological process	GO:0009696	salicylic acid metabolic process	gene-LOC110694117/gene-LOC110694122/gene-LOC110739232					Biological process	GO:1901659	glycosyl compound biosynthetic process	gene-LOC110685819
Biological process	GO:0044092	negative regulation of molecular function	gene-LOC110700594/gene-LOC110719867/gene-LOC110731664					Biological process	GO:0045489	pectin biosynthetic process	gene-LOC110706924
Biological process	GO:2000030	regulation of response to red or far red light	gene-LOC110724202/gene-LOC110728106/gene-LOC110739715					Biological process	GO:0007034	vacuolar transport	gene-LOC110734299
Biological process	GO:0002097	tRNA wobble base modification	gene-LOC110736996/gene-LOC110737049					Biological process	GO:0018298	protein-chromophore linkage	gene-LOC110698015
Biological process	GO:0006995	cellular response to nitrogen starvation	gene-LOC110693605/gene-LOC110707497					Biological process	GO:0017148	negative regulation of translation	gene-LOC110724851
Biological process	GO:0009130	pyrimidine nucleoside monophosphate biosynthetic process	gene-LOC110694413/gene-LOC110735152					Biological process	GO:0019751	polyol metabolic process	gene-LOC110687789
Biological process	GO:0051241	negative regulation of multicellular organismal process	gene-LOC110705669/gene-LOC110707860/gene-LOC110720629/gene-LOC110721084/gene-LOC110728106/gene-LOC110729106					Biological process	GO:0034249	negative regulation of cellular amide metabolic process	gene-LOC110724851
Biological process	GO:0045859	regulation of protein kinase activity	gene-LOC110682317/gene-LOC110690310/gene-LOC110717391/gene-LOC110737678					Biological process	GO:0048232	male gamete generation	gene-LOC110728138
Biological process	GO:0000463	maturation of LSU-rRNA from tricistronic rRNA transcript (SSU-rRNA, 5.8S rRNA, LSU-rRNA)	gene-LOC110699323					Biological process	GO:2000113	negative regulation of cellular macromolecule biosynthetic process	gene-LOC110724851
Biological process	GO:0006646	phosphatidylethanolamine biosynthetic process	gene-LOC110729161					Biological process	GO:0019953	sexual reproduction	gene-LOC110714995/gene-LOC110728138
Biological process	GO:0007035	vacuolar acidification	gene-LOC110723409					Biological process	GO:0048467	gynoecium development	gene-LOC110683698
Biological process	GO:0007584	response to nutrient	gene-LOC110688300					Biological process	GO:0065002	intracellular protein transmembrane transport	gene-LOC110714995
Biological process	GO:0009423	chorismate biosynthetic process	gene-LOC110709664					Biological process	GO:0071806	protein transmembrane transport	gene-LOC110714995
Biological process	GO:0010199	organ boundary specification between lateral organs and the meristem	gene-LOC110734339					Biological process	GO:0016311	dephosphorylation	gene-LOC110728455
Biological process	GO:0010239	chloroplast mRNA processing	gene-LOC110726049					Biological process	GO:0043543	protein acylation	gene-LOC110739176
Biological process	GO:0010262	somatic embryogenesis	gene-LOC110716578					Biological process	GO:0042546	cell wall biogenesis	gene-LOC110697818/gene-LOC110724734/gene-LOC110728616
Biological process	GO:0015693	magnesium ion transport	gene-LOC110717183					Biological process	GO:0009624	response to nematode	gene-LOC110706924
Biological process	GO:0015812	gamma-aminobutyric acid transport	gene-LOC110736627					Biological process	GO:0009664	plant-type cell wall organization	gene-LOC110706924/gene-LOC110731738
Biological process	GO:0016094	polyprenol biosynthetic process	gene-LOC110733132					Biological process	GO:0006302	double-strand break repair	gene-LOC110714481/gene-LOC110730889
Biological process	GO:0046337	phosphatidylethanolamine metabolic process	gene-LOC110729161					Biological process	GO:0048438	floral whorl development	gene-LOC110683698/gene-LOC110696116
Biological process	GO:0048354	mucilage biosynthetic process involved in seed coat development	gene-LOC110688425					Biological process	GO:0051274	beta-glucan biosynthetic process	gene-LOC110722223
Biological process	GO:0051452	intracellular pH reduction	gene-LOC110723409					Biological process	GO:0071215	cellular response to abscisic acid stimulus	gene-LOC110719493/gene-LOC110732426/gene-LOC110732717/gene-LOC110733447
Biological process	GO:1901562	response to paraquat	gene-LOC110729265					Biological process	GO:0097306	cellular response to alcohol	gene-LOC110719493/gene-LOC110732426/gene-LOC110732717/gene-LOC110733447
Biological process	GO:0010118	stomatal movement	gene-LOC110684054/gene-LOC110687420/gene-LOC110689435/gene-LOC110693032/gene-LOC110697133/gene-LOC110718119/gene-LOC110731282/gene-LOC110736331/gene-LOC110737010					Biological process	GO:1903825	organic acid transmembrane transport	gene-LOC110681752
Biological process	GO:0010027	thylakoid membrane organization	gene-LOC110695931/gene-LOC110708227/gene-LOC110731522					Biological process	GO:1905039	carboxylic acid transmembrane transport	gene-LOC110681752
Biological process	GO:0042327	positive regulation of phosphorylation	gene-LOC110682317/gene-LOC110717391/gene-LOC110737678					Biological process	GO:0008654	phospholipid biosynthetic process	gene-LOC110686643/gene-LOC110705046
Biological process	GO:1901264	carbohydrate derivative transport	gene-LOC110687333/gene-LOC110699173/gene-LOC110726514					Biological process	GO:0090558	plant epidermis development	gene-LOC110708378/gene-LOC110728505/gene-LOC110731738
Biological process	GO:0071482	cellular response to light stimulus	gene-LOC110687420/gene-LOC110689435/gene-LOC110692940/gene-LOC110697255/gene-LOC110704165/gene-LOC110710776/gene-LOC110718119/gene-LOC110720141/gene-LOC110728106/gene-LOC110731282/gene-LOC110735659/gene-LOC110738228/gene-LOC110739706					Biological process	GO:1901657	glycosyl compound metabolic process	gene-LOC110685819/gene-LOC110719843
Biological process	GO:0010191	mucilage metabolic process	gene-LOC110688425/gene-LOC110719434					Biological process	GO:0009850	auxin metabolic process	gene-LOC110724734
Biological process	GO:0010431	seed maturation	gene-LOC110688029/gene-LOC110726712/gene-LOC110727475/gene-LOC110732450					Biological process	GO:0098660	inorganic ion transmembrane transport	gene-LOC110703908
Biological process	GO:0055067	monovalent inorganic cation homeostasis	gene-LOC110695068/gene-LOC110722628/gene-LOC110723409/gene-LOC110731244/gene-LOC110737010					Biological process	GO:0070592	cell wall polysaccharide biosynthetic process	gene-LOC110728616
Biological process	GO:0090626	plant epidermis morphogenesis	gene-LOC110687413/gene-LOC110704399/gene-LOC110716608/gene-LOC110726083/gene-LOC110737132/gene-LOC110737678					Biological process	GO:0070646	protein modification by small protein removal	gene-LOC110688138
Biological process	GO:1901401	regulation of tetrapyrrole metabolic process	gene-LOC110687987/gene-LOC110691541/gene-LOC110710776					Biological process	GO:0044038	cell wall macromolecule biosynthetic process	gene-LOC110728616
Biological process	GO:0009873	ethylene-activated signaling pathway	gene-LOC110689144/gene-LOC110691221/gene-LOC110695211/gene-LOC110698951/gene-LOC110705576/gene-LOC110707827/gene-LOC110717625/gene-LOC110717859/gene-LOC110719407/gene-LOC110737693					Biological process	GO:0070589	cellular component macromolecule biosynthetic process	gene-LOC110728616
Biological process	GO:0046942	carboxylic acid transport	gene-LOC110687333/gene-LOC110700443/gene-LOC110717456/gene-LOC110731244/gene-LOC110736627					Biological process	GO:0032879	regulation of localization	gene-LOC110703908/gene-LOC110737963
Biological process	GO:0006833	water transport	gene-LOC110690222/gene-LOC110699249					Biological process	GO:0009648	photoperiodism	gene-LOC110736386/gene-LOC110739176
Biological process	GO:0009749	response to glucose	gene-LOC110687333/gene-LOC110711696					Biological process	GO:0001558	regulation of cell growth	gene-LOC110738744
Biological process	GO:0042044	fluid transport	gene-LOC110690222/gene-LOC110699249					Biological process	GO:0009751	response to salicylic acid	gene-LOC110700643/gene-LOC110719493/gene-LOC110739176
Biological process	GO:0006029	proteoglycan metabolic process	gene-LOC110729521					Biological process	GO:0051168	nuclear export	gene-LOC110716618
Biological process	GO:0006491	N-glycan processing	gene-LOC110715303					Biological process	GO:0090305	nucleic acid phosphodiester bond hydrolysis	gene-LOC110724851
Biological process	GO:0009306	protein secretion	gene-LOC110728529					Biological process	GO:0071695	anatomical structure maturation	gene-LOC110728505/gene-LOC110731738
Biological process	GO:0009992	cellular water homeostasis	gene-LOC110701122					Biological process	GO:0016042	lipid catabolic process	gene-LOC110691892/gene-LOC110721632/gene-LOC110730701
Biological process	GO:0010161	red light signaling pathway	gene-LOC110728106					Biological process	GO:0044242	cellular lipid catabolic process	gene-LOC110721632
Biological process	GO:0016115	terpenoid catabolic process	gene-LOC110690011					Biological process	GO:0046777	protein autophosphorylation	gene-LOC110719493/gene-LOC110733447
Biological process	GO:0031627	telomeric loop formation	gene-LOC110715285					Biological process	GO:1903046	meiotic cell cycle process	gene-LOC110714481/gene-LOC110728138
Biological process	GO:0034052	positive regulation of plant-type hypersensitive response	gene-LOC110704764					Biological process	GO:0010228	vegetative to reproductive phase transition of meristem	gene-LOC110730700/gene-LOC110735136/gene-LOC110739176
Biological process	GO:0034243	regulation of transcription elongation from RNA polymerase II promoter	gene-LOC110736551					Biological process	GO:0006304	DNA modification	gene-LOC110730889
Biological process	GO:0034314	Arp2/3 complex-mediated actin nucleation	gene-LOC110689382					Biological process	GO:0044728	DNA methylation or demethylation	gene-LOC110730889
Biological process	GO:0035592	establishment of protein localization to extracellular region	gene-LOC110728529					Biological process	GO:0006066	alcohol metabolic process	gene-LOC110687789/gene-LOC110697046
Biological process	GO:0036294	cellular response to decreased oxygen levels	gene-LOC110732040					Biological process	GO:0090696	post-embryonic plant organ development	gene-LOC110683698/gene-LOC110696116
Biological process	GO:0042447	hormone catabolic process	gene-LOC110724214					Biological process	GO:0002833	positive regulation of response to biotic stimulus	gene-LOC110700643
Biological process	GO:0044843	cell cycle G1/S phase transition	gene-LOC110731979					Biological process	GO:0007276	gamete generation	gene-LOC110728138
Biological process	GO:0051098	regulation of binding	gene-LOC110700594					Biological process	GO:0034655	nucleobase-containing compound catabolic process	gene-LOC110708732/gene-LOC110724851
Biological process	GO:0051438	regulation of ubiquitin-protein transferase activity	gene-LOC110720092					Biological process	GO:0048609	multicellular organismal reproductive process	gene-LOC110706924/gene-LOC110728138
Biological process	GO:0070676	intralumenal vesicle formation	gene-LOC110715703					Biological process	GO:0048443	stamen development	gene-LOC110696116
Biological process	GO:0071453	cellular response to oxygen levels	gene-LOC110732040					Biological process	GO:0048466	androecium development	gene-LOC110696116
Biological process	GO:0071692	protein localization to extracellular region	gene-LOC110728529					Biological process	GO:0051604	protein maturation	gene-LOC110715984
Biological process	GO:0098876	vesicle-mediated transport to the plasma membrane	gene-LOC110723920					Biological process	GO:1903311	regulation of mRNA metabolic process	gene-LOC110696069
Biological process	GO:1904666	regulation of ubiquitin protein ligase activity	gene-LOC110720092					Biological process	GO:0022412	cellular process involved in reproduction in multicellular organism	gene-LOC110728138
Biological process	GO:0006635	fatty acid beta-oxidation	gene-LOC110690495/gene-LOC110707499/gene-LOC110735020					Biological process	GO:0070925	organelle assembly	gene-LOC110723679/gene-LOC110724851
Biological process	GO:0006714	sesquiterpenoid metabolic process	gene-LOC110686562/gene-LOC110697133/gene-LOC110729235					Biological process	GO:0006865	amino acid transport	gene-LOC110681752
Biological process	GO:0009062	fatty acid catabolic process	gene-LOC110690495/gene-LOC110707499/gene-LOC110735020					Biological process	GO:0022604	regulation of cell morphogenesis	gene-LOC110738744
Biological process	GO:0010562	positive regulation of phosphorus metabolic process	gene-LOC110682317/gene-LOC110717391/gene-LOC110737678					Biological process	GO:0044087	regulation of cellular component biogenesis	gene-LOC110724851
Biological process	GO:0031122	cytoplasmic microtubule organization	gene-LOC110687413/gene-LOC110688156/gene-LOC110714090					Biological process	GO:0010941	regulation of cell death	gene-LOC110715984
Biological process	GO:0045937	positive regulation of phosphate metabolic process	gene-LOC110682317/gene-LOC110717391/gene-LOC110737678					Biological process	GO:0031349	positive regulation of defense response	gene-LOC110700643
Biological process	GO:1902679	negative regulation of RNA biosynthetic process	gene-LOC110692105/gene-LOC110700594/gene-LOC110707860/gene-LOC110710946/gene-LOC110719434/gene-LOC110720629/gene-LOC110721084/gene-LOC110724124/gene-LOC110729106/gene-LOC110737352					Biological process	GO:0030258	lipid modification	gene-LOC110721632
Biological process	GO:1903507	negative regulation of nucleic acid-templated transcription	gene-LOC110692105/gene-LOC110700594/gene-LOC110707860/gene-LOC110710946/gene-LOC110719434/gene-LOC110720629/gene-LOC110721084/gene-LOC110724124/gene-LOC110729106/gene-LOC110737352					Biological process	GO:0016032	viral process	gene-LOC110695103
Biological process	GO:0006778	porphyrin-containing compound metabolic process	gene-LOC110687987/gene-LOC110691541/gene-LOC110695886/gene-LOC110702530/gene-LOC110703032/gene-LOC110705724/gene-LOC110710776/gene-LOC110728106					Biological process	GO:0032103	positive regulation of response to external stimulus	gene-LOC110700643
Biological process	GO:0000291	nuclear-transcribed mRNA catabolic process, exonucleolytic	gene-LOC110685563/gene-LOC110688325					Biological process	GO:0080135	regulation of cellular response to stress	gene-LOC110703189
Biological process	GO:0010099	regulation of photomorphogenesis	gene-LOC110728106/gene-LOC110739715					Biological process	GO:0071407	cellular response to organic cyclic compound	gene-LOC110700643/gene-LOC110719493
Biological process	GO:0071897	DNA biosynthetic process	gene-LOC110693629/gene-LOC110706921					Biological process	GO:0010608	posttranscriptional regulation of gene expression	gene-LOC110687485/gene-LOC110696069/gene-LOC110724851
Biological process	GO:0043549	regulation of kinase activity	gene-LOC110682317/gene-LOC110690310/gene-LOC110717391/gene-LOC110737678					Biological process	GO:0010026	trichome differentiation	gene-LOC110708378
Biological process	GO:0009932	cell tip growth	gene-LOC110689745/gene-LOC110694169/gene-LOC110701099/gene-LOC110705327/gene-LOC110708743/gene-LOC110718505/gene-LOC110734387/gene-LOC110736680					Biological process	GO:0018205	peptidyl-lysine modification	gene-LOC110728142/gene-LOC110739176
Biological process	GO:0090697	post-embryonic plant organ morphogenesis	gene-LOC110699265/gene-LOC110709970/gene-LOC110710658/gene-LOC110725236/gene-LOC110725768/gene-LOC110728725/gene-LOC110733431					Biological process	GO:0009615	response to virus	gene-LOC110717102
Biological process	GO:0051338	regulation of transferase activity	gene-LOC110682317/gene-LOC110690310/gene-LOC110717391/gene-LOC110720092/gene-LOC110737678					Biological process	GO:0000956	nuclear-transcribed mRNA catabolic process	gene-LOC110724851
Biological process	GO:0043067	regulation of programmed cell death	gene-LOC110704764/gene-LOC110706957/gene-LOC110718382/gene-LOC110731606					Biological process	GO:0060918	auxin transport	gene-LOC110724734
Biological process	GO:0000966	RNA 5'-end processing	gene-LOC110733017					Biological process	GO:0002831	regulation of response to biotic stimulus	gene-LOC110700643/gene-LOC110719493
Biological process	GO:0006388	tRNA splicing, via endonucleolytic cleavage and ligation	gene-LOC110690913					Biological process	GO:0090626	plant epidermis morphogenesis	gene-LOC110708378
Biological process	GO:0006535	cysteine biosynthetic process from serine	gene-LOC110708481					Biological process	GO:0032504	multicellular organism reproduction	gene-LOC110706924/gene-LOC110728138
Biological process	GO:0010107	potassium ion import	gene-LOC110737010					Biological process	GO:0009968	negative regulation of signal transduction	gene-LOC110719493
Biological process	GO:0015807	L-amino acid transport	gene-LOC110736627					Biological process	GO:0010648	negative regulation of cell communication	gene-LOC110719493
Biological process	GO:0031099	regeneration	gene-LOC110716578					Biological process	GO:0023057	negative regulation of signaling	gene-LOC110719493
Biological process	GO:0031330	negative regulation of cellular catabolic process	gene-LOC110700251					Biological process	GO:0061982	meiosis I cell cycle process	gene-LOC110714481
Biological process	GO:0032876	negative regulation of DNA endoreduplication	gene-LOC110720092					Biological process	GO:0065004	protein-DNA complex assembly	gene-LOC110714481
Biological process	GO:0035067	negative regulation of histone acetylation	gene-LOC110698423					Biological process	GO:0009914	hormone transport	gene-LOC110724734
Biological process	GO:0051054	positive regulation of DNA metabolic process	gene-LOC110739134					Biological process	GO:0010119	regulation of stomatal movement	gene-LOC110707945
Biological process	GO:0080144	amino acid homeostasis	gene-LOC110714030					Biological process	GO:0032101	regulation of response to external stimulus	gene-LOC110700643/gene-LOC110719493
Biological process	GO:0090114	COPII-coated vesicle budding	gene-LOC110728529					Biological process	GO:0000904	cell morphogenesis involved in differentiation	gene-LOC110708378/gene-LOC110738744
Biological process	GO:1901984	negative regulation of protein acetylation	gene-LOC110698423					Biological process	GO:0042753	positive regulation of circadian rhythm	gene-LOC110739176
Biological process	GO:1905177	tracheary element differentiation	gene-LOC110705559					Biological process	GO:0008219	cell death	gene-LOC110686651/gene-LOC110715984/gene-LOC110719493
Biological process	GO:2000757	negative regulation of peptidyl-lysine acetylation	gene-LOC110698423					Biological process	GO:0009860	pollen tube growth	gene-LOC110738744
Biological process	GO:0006413	translational initiation	gene-LOC110705140/gene-LOC110711696					Biological process	GO:0042446	hormone biosynthetic process	gene-LOC110724734
Biological process	GO:0009129	pyrimidine nucleoside monophosphate metabolic process	gene-LOC110694413/gene-LOC110735152					Biological process	GO:0009555	pollen development	gene-LOC110692282/gene-LOC110696116/gene-LOC110728138
Biological process	GO:0071478	cellular response to radiation	gene-LOC110687420/gene-LOC110689435/gene-LOC110692940/gene-LOC110697255/gene-LOC110704165/gene-LOC110710776/gene-LOC110718119/gene-LOC110720141/gene-LOC110728106/gene-LOC110731282/gene-LOC110735659/gene-LOC110738228/gene-LOC110739706					Biological process	GO:0051028	mRNA transport	gene-LOC110716618
Biological process	GO:0048581	negative regulation of post-embryonic development	gene-LOC110707860/gene-LOC110720629/gene-LOC110721084/gene-LOC110728106/gene-LOC110729106					Biological process	GO:0071824	protein-DNA complex subunit organization	gene-LOC110714481
Biological process	GO:0044275	cellular carbohydrate catabolic process	gene-LOC110690647/gene-LOC110706636/gene-LOC110714144/gene-LOC110717354					Biological process	GO:0006261	DNA-dependent DNA replication	gene-LOC110730889
Biological process	GO:0034605	cellular response to heat	gene-LOC110695211/gene-LOC110710776/gene-LOC110725750					Biological process	GO:0032269	negative regulation of cellular protein metabolic process	gene-LOC110724851
Biological process	GO:0001763	morphogenesis of a branching structure	gene-LOC110705422/gene-LOC110720367					Biological process	GO:0033043	regulation of organelle organization	gene-LOC110724851
Biological process	GO:0010223	secondary shoot formation	gene-LOC110705422/gene-LOC110720367					Biological process	GO:0006399	tRNA metabolic process	gene-LOC110692661/gene-LOC110696023
Biological process	GO:0010346	shoot axis formation	gene-LOC110705422/gene-LOC110720367					Biological process	GO:0048437	floral organ development	gene-LOC110683698/gene-LOC110696116
Biological process	GO:0045036	protein targeting to chloroplast	gene-LOC110697133/gene-LOC110713334					Biological process	GO:0006839	mitochondrial transport	gene-LOC110710328
Biological process	GO:0072596	establishment of protein localization to chloroplast	gene-LOC110697133/gene-LOC110713334					Biological process	GO:0006644	phospholipid metabolic process	gene-LOC110686643/gene-LOC110705046
Biological process	GO:1905421	regulation of plant organ morphogenesis	gene-LOC110689435/gene-LOC110718119					Biological process	GO:0050657	nucleic acid transport	gene-LOC110716618
Biological process	GO:0015711	organic anion transport	gene-LOC110687333/gene-LOC110699173/gene-LOC110700443/gene-LOC110717456/gene-LOC110731244/gene-LOC110736627					Biological process	GO:0050658	RNA transport	gene-LOC110716618
Biological process	GO:0009813	flavonoid biosynthetic process	gene-LOC110695126/gene-LOC110705422/gene-LOC110706317/gene-LOC110712596/gene-LOC110712613/gene-LOC110721492/gene-LOC110724467/gene-LOC110725534					Biological process	GO:0051236	establishment of RNA localization	gene-LOC110716618
Biological process	GO:0006308	DNA catabolic process	gene-LOC110736794					Biological process	GO:0006486	protein glycosylation	gene-LOC110722223/gene-LOC110728505
Biological process	GO:0006560	proline metabolic process	gene-LOC110722294					Biological process	GO:0043413	macromolecule glycosylation	gene-LOC110722223/gene-LOC110728505
Biological process	GO:0006884	cell volume homeostasis	gene-LOC110701122					Biological process	GO:0009101	glycoprotein biosynthetic process	gene-LOC110722223/gene-LOC110728505
Biological process	GO:0009299	mRNA transcription	gene-LOC110734339					Biological process	GO:0051321	meiotic cell cycle	gene-LOC110714481/gene-LOC110728138
Biological process	GO:0016558	protein import into peroxisome matrix	gene-LOC110737987					Biological process	GO:0006403	RNA localization	gene-LOC110716618
Biological process	GO:0018208	peptidyl-proline modification	gene-LOC110729521					Biological process	GO:0032270	positive regulation of cellular protein metabolic process	gene-LOC110687485
Biological process	GO:0031396	regulation of protein ubiquitination	gene-LOC110720092					Biological process	GO:0070085	glycosylation	gene-LOC110722223/gene-LOC110728505
Biological process	GO:0031440	regulation of mRNA 3'-end processing	gene-LOC110704764					Biological process	GO:1905393	plant organ formation	gene-LOC110683698
Biological process	GO:0043090	amino acid import	gene-LOC110714030					Biological process	GO:0051247	positive regulation of protein metabolic process	gene-LOC110687485
Biological process	GO:0045493	xylan catabolic process	gene-LOC110700469					Biological process	GO:0000724	double-strand break repair via homologous recombination	gene-LOC110714481
Biological process	GO:0051781	positive regulation of cell division	gene-LOC110725768					Biological process	GO:0000725	recombinational repair	gene-LOC110714481
Biological process	GO:0060969	negative regulation of gene silencing	gene-LOC110702095					Biological process	GO:0009100	glycoprotein metabolic process	gene-LOC110722223/gene-LOC110728505
Biological process	GO:0071577	zinc ion transmembrane transport	gene-LOC110734274					Biological process	GO:0006402	mRNA catabolic process	gene-LOC110724851
Biological process	GO:1900363	regulation of mRNA polyadenylation	gene-LOC110704764					Biological process	GO:0010087	phloem or xylem histogenesis	gene-LOC110690464
Biological process	GO:0010256	endomembrane system organization	gene-LOC110685370/gene-LOC110699516/gene-LOC110715584/gene-LOC110715703/gene-LOC110726903					Biological process	GO:0048193	Golgi vesicle transport	gene-LOC110716985
Biological process	GO:0006109	regulation of carbohydrate metabolic process	gene-LOC110694413/gene-LOC110722164/gene-LOC110735152					Biological process	GO:0051128	regulation of cellular component organization	gene-LOC110724851/gene-LOC110738744
Biological process	GO:0015706	nitrate transport	gene-LOC110704624/gene-LOC110710349/gene-LOC110725240					Biological process	GO:0022603	regulation of anatomical structure morphogenesis	gene-LOC110738744
Biological process	GO:0009845	seed germination	gene-LOC110687734/gene-LOC110709820/gene-LOC110709821/gene-LOC110710776/gene-LOC110720619/gene-LOC110724665/gene-LOC110725237/gene-LOC110728106/gene-LOC110728137					Biological process	GO:0007059	chromosome segregation	gene-LOC110717102
Biological process	GO:0001932	regulation of protein phosphorylation	gene-LOC110682317/gene-LOC110690310/gene-LOC110717391/gene-LOC110737678					Biological process	GO:0009739	response to gibberellin	gene-LOC110739176
Biological process	GO:0009627	systemic acquired resistance	gene-LOC110718382/gene-LOC110724611/gene-LOC110739232/novel.6334					Biological process	GO:0009743	response to carbohydrate	gene-LOC110697046
Biological process	GO:2000242	negative regulation of reproductive process	gene-LOC110707860/gene-LOC110720629/gene-LOC110721084/gene-LOC110729106					Biological process	GO:0006913	nucleocytoplasmic transport	gene-LOC110716618
Biological process	GO:0006575	cellular modified amino acid metabolic process	gene-LOC110688345/gene-LOC110688533/gene-LOC110690894/gene-LOC110700589/gene-LOC110703421/gene-LOC110710124/gene-LOC110722289/gene-LOC110733344/gene-LOC110738631					Biological process	GO:0009250	glucan biosynthetic process	gene-LOC110722223
Biological process	GO:0006368	transcription elongation from RNA polymerase II promoter	gene-LOC110711484/gene-LOC110736551					Biological process	GO:0009636	response to toxic substance	gene-LOC110690349
Biological process	GO:0006563	L-serine metabolic process	gene-LOC110706145/gene-LOC110708481					Biological process	GO:0051169	nuclear transport	gene-LOC110716618
Biological process	GO:0080092	regulation of pollen tube growth	gene-LOC110694169/gene-LOC110708743					Biological process	GO:0018193	peptidyl-amino acid modification	gene-LOC110728142/gene-LOC110728505/gene-LOC110739176
Biological process	GO:0051253	negative regulation of RNA metabolic process	gene-LOC110692105/gene-LOC110700594/gene-LOC110707860/gene-LOC110710946/gene-LOC110719434/gene-LOC110720629/gene-LOC110721084/gene-LOC110724124/gene-LOC110729106/gene-LOC110737352					Biological process	GO:0044550	secondary metabolite biosynthetic process	gene-LOC110692765/gene-LOC110698128
Biological process	GO:0015849	organic acid transport	gene-LOC110687333/gene-LOC110699367/gene-LOC110700443/gene-LOC110711029/gene-LOC110714030/gene-LOC110718304/gene-LOC110731244/gene-LOC110736627					Biological process	GO:0012501	programmed cell death	gene-LOC110686651/gene-LOC110715984
Biological process	GO:0009668	plastid membrane organization	gene-LOC110695931/gene-LOC110708227/gene-LOC110731522					Biological process	GO:0017038	protein import	gene-LOC110716618
Biological process	GO:0021700	developmental maturation	gene-LOC110685370/gene-LOC110688029/gene-LOC110709820/gene-LOC110709821/gene-LOC110721413/gene-LOC110722289/gene-LOC110724665/gene-LOC110726712/gene-LOC110727475/gene-LOC110732450/gene-LOC110733344					Biological process	GO:0010558	negative regulation of macromolecule biosynthetic process	gene-LOC110706924/gene-LOC110724851
Biological process	GO:0098662	inorganic cation transmembrane transport	gene-LOC110688274/gene-LOC110695068/gene-LOC110734274/gene-LOC110737010					Biological process	GO:0032268	regulation of cellular protein metabolic process	gene-LOC110687485/gene-LOC110696069/gene-LOC110724851
Biological process	GO:0034655	nucleobase-containing compound catabolic process	gene-LOC110685563/gene-LOC110688325/gene-LOC110693629/gene-LOC110700251/gene-LOC110701153/gene-LOC110706921/gene-LOC110716425/gene-LOC110727584/gene-LOC110736471/gene-LOC110736794					Biological process	GO:0009932	cell tip growth	gene-LOC110738744
Biological process	GO:0008156	negative regulation of DNA replication	gene-LOC110720092					Biological process	GO:0042254	ribosome biogenesis	gene-LOC110691481/gene-LOC110692661/gene-LOC110707263
Biological process	GO:0008300	isoprenoid catabolic process	gene-LOC110690011					Biological process	GO:2000241	regulation of reproductive process	gene-LOC110693353/gene-LOC110706924/gene-LOC110738744
Biological process	GO:0010375	stomatal complex patterning	gene-LOC110731979					Biological process	GO:0045017	glycerolipid biosynthetic process	gene-LOC110718746
Biological process	GO:0016093	polyprenol metabolic process	gene-LOC110733132					Biological process	GO:0140013	meiotic nuclear division	gene-LOC110728138
Biological process	GO:0030833	regulation of actin filament polymerization	gene-LOC110701099					Biological process	GO:0009699	phenylpropanoid biosynthetic process	gene-LOC110698128
Biological process	GO:0033157	regulation of intracellular protein transport	gene-LOC110713334					Biological process	GO:0031327	negative regulation of cellular biosynthetic process	gene-LOC110706924/gene-LOC110724851
Biological process	GO:0035510	DNA dealkylation	gene-LOC110738115					Biological process	GO:0048868	pollen tube development	gene-LOC110738744
Biological process	GO:0042547	cell wall modification involved in multidimensional cell growth	gene-LOC110694137					Biological process	GO:0009890	negative regulation of biosynthetic process	gene-LOC110706924/gene-LOC110724851
Biological process	GO:0071805	potassium ion transmembrane transport	gene-LOC110695068					Biological process	GO:0006401	RNA catabolic process	gene-LOC110724851
Biological process	GO:0080111	DNA demethylation	gene-LOC110738115					Biological process	GO:0045488	pectin metabolic process	gene-LOC110706924
Biological process	GO:0090068	positive regulation of cell cycle process	gene-LOC110739134					Biological process	GO:0051248	negative regulation of protein metabolic process	gene-LOC110724851
Biological process	GO:0090481	pyrimidine nucleotide-sugar transmembrane transport	gene-LOC110699173					Biological process	GO:0010393	galacturonan metabolic process	gene-LOC110706924
Biological process	GO:0140115	export across plasma membrane	gene-LOC110714030					Biological process	GO:0015931	nucleobase-containing compound transport	gene-LOC110716618
Biological process	GO:2000104	negative regulation of DNA-dependent DNA replication	gene-LOC110720092					Biological process	GO:0045892	negative regulation of transcription, DNA-templated	gene-LOC110706924
Biological process	GO:0006783	heme biosynthetic process	gene-LOC110687987/gene-LOC110728106					Biological process	GO:0048573	photoperiodism, flowering	gene-LOC110739176
Biological process	GO:0009685	gibberellin metabolic process	gene-LOC110690011/gene-LOC110720433					Biological process	GO:0042752	regulation of circadian rhythm	gene-LOC110739176
Biological process	GO:0009686	gibberellin biosynthetic process	gene-LOC110690011/gene-LOC110720433					Biological process	GO:0048588	developmental cell growth	gene-LOC110738744
Biological process	GO:0042773	ATP synthesis coupled electron transport	gene-LOC110682479/novel.5413					Biological process	GO:0009723	response to ethylene	gene-LOC110719493/gene-LOC110739176
Biological process	GO:0060548	negative regulation of cell death	gene-LOC110687043/gene-LOC110706957					Biological process	GO:0000398	mRNA splicing, via spliceosome	gene-LOC110696069
Biological process	GO:0055080	cation homeostasis	gene-LOC110684130/gene-LOC110686355/gene-LOC110688737/gene-LOC110689435/gene-LOC110695068/gene-LOC110714010/gene-LOC110718119/gene-LOC110718527/gene-LOC110722628/gene-LOC110723409/gene-LOC110731213/gene-LOC110731244/gene-LOC110737010					Biological process	GO:0009873	ethylene-activated signaling pathway	gene-LOC110719493
Biological process	GO:0090351	seedling development	gene-LOC110687734/gene-LOC110709820/gene-LOC110709821/gene-LOC110710776/gene-LOC110714300/gene-LOC110720619/gene-LOC110724665/gene-LOC110725237/gene-LOC110728106/gene-LOC110728137					Biological process	GO:0042445	hormone metabolic process	gene-LOC110724734
Biological process	GO:0016126	sterol biosynthetic process	gene-LOC110702588/gene-LOC110705694/gene-LOC110725577					Biological process	GO:0009698	phenylpropanoid metabolic process	gene-LOC110698128
Biological process	GO:0000723	telomere maintenance	gene-LOC110693629/gene-LOC110706921/gene-LOC110715285/novel.7381					Biological process	GO:1902679	negative regulation of RNA biosynthetic process	gene-LOC110706924
Biological process	GO:0032200	telomere organization	gene-LOC110693629/gene-LOC110706921/gene-LOC110715285/novel.7381					Biological process	GO:1903507	negative regulation of nucleic acid-templated transcription	gene-LOC110706924
Biological process	GO:0006097	glyoxylate cycle	gene-LOC110738477					Biological process	GO:0010015	root morphogenesis	gene-LOC110728505/gene-LOC110731738
Biological process	GO:0006102	isocitrate metabolic process	gene-LOC110738477					Biological process	GO:0051253	negative regulation of RNA metabolic process	gene-LOC110706924
Biological process	GO:0009697	salicylic acid biosynthetic process	gene-LOC110739232					Biological process	GO:0048585	negative regulation of response to stimulus	gene-LOC110706924/gene-LOC110719493
Biological process	GO:0009854	oxidative photosynthetic carbon pathway	gene-LOC110702540					Biological process	GO:0071365	cellular response to auxin stimulus	gene-LOC110684421/gene-LOC110724734
Biological process	GO:0010389	regulation of G2/M transition of mitotic cell cycle	gene-LOC110731979					Biological process	GO:0046486	glycerolipid metabolic process	gene-LOC110718746
Biological process	GO:0015804	neutral amino acid transport	gene-LOC110718304					Biological process	GO:0071369	cellular response to ethylene stimulus	gene-LOC110719493
Biological process	GO:0015919	peroxisomal membrane transport	gene-LOC110737987					Biological process	GO:0031347	regulation of defense response	gene-LOC110700643/gene-LOC110719493
Biological process	GO:0046487	glyoxylate metabolic process	gene-LOC110738477					Biological process	GO:0045454	cell redox homeostasis	gene-LOC110705472
Biological process	GO:0046654	tetrahydrofolate biosynthetic process	gene-LOC110703421					Biological process	GO:0009909	regulation of flower development	gene-LOC110706924
Biological process	GO:0048199	vesicle targeting, to, from or within Golgi	gene-LOC110728529					Biological process	GO:0016570	histone modification	gene-LOC110739176
Biological process	GO:0048640	negative regulation of developmental growth	gene-LOC110705669					Biological process	GO:0048831	regulation of shoot system development	gene-LOC110706924
Biological process	GO:0072523	purine-containing compound catabolic process	gene-LOC110693605					Biological process	GO:0009753	response to jasmonic acid	gene-LOC110739176
Biological process	GO:1901002	positive regulation of response to salt stress	gene-LOC110703607					Biological process	GO:0070542	response to fatty acid	gene-LOC110739176
Biological process	GO:0006855	drug transmembrane transport	gene-LOC110686355/gene-LOC110688737/gene-LOC110731347					Biological process	GO:0000280	nuclear division	gene-LOC110728138
Biological process	GO:0042908	xenobiotic transport	gene-LOC110686355/gene-LOC110688737/gene-LOC110731347					Biological process	GO:0010243	response to organonitrogen compound	gene-LOC110706924
Biological process	GO:0010380	regulation of chlorophyll biosynthetic process	gene-LOC110691541/gene-LOC110710776					Biological process	GO:0072594	establishment of protein localization to organelle	gene-LOC110716618
Biological process	GO:0010769	regulation of cell morphogenesis involved in differentiation	gene-LOC110694169/gene-LOC110708743					Biological process	GO:0045934	negative regulation of nucleobase-containing compound metabolic process	gene-LOC110706924
Biological process	GO:0072598	protein localization to chloroplast	gene-LOC110697133/gene-LOC110713334					Biological process	GO:0006260	DNA replication	gene-LOC110730889
Biological process	GO:2000280	regulation of root development	gene-LOC110682481/gene-LOC110685788					Biological process	GO:0048646	anatomical structure formation involved in morphogenesis	gene-LOC110683698
Biological process	GO:0006865	amino acid transport	gene-LOC110699367/gene-LOC110711029/gene-LOC110714030/gene-LOC110718304/gene-LOC110736627					Biological process	GO:0048285	organelle fission	gene-LOC110728138
Biological process	GO:0006633	fatty acid biosynthetic process	gene-LOC110684193/gene-LOC110686218/gene-LOC110693600/gene-LOC110712528/gene-LOC110720321/gene-LOC110720983/gene-LOC110723814/gene-LOC110724644/gene-LOC110728546					Biological process	GO:0007623	circadian rhythm	gene-LOC110739176
Biological process	GO:0098656	anion transmembrane transport	gene-LOC110687333/gene-LOC110699173/gene-LOC110733127/gene-LOC110734364/gene-LOC110736627					Biological process	GO:0033365	protein localization to organelle	gene-LOC110716618
Biological process	GO:0034976	response to endoplasmic reticulum stress	gene-LOC110694253/gene-LOC110720983/gene-LOC110723814/gene-LOC110734308					Biological process	GO:0009856	pollination	gene-LOC110738744
Biological process	GO:0065002	intracellular protein transmembrane transport	gene-LOC110697133/gene-LOC110703582/gene-LOC110713334/gene-LOC110737987					Biological process	GO:0044706	multi-multicellular organism process	gene-LOC110738744
Biological process	GO:0071806	protein transmembrane transport	gene-LOC110697133/gene-LOC110703582/gene-LOC110713334/gene-LOC110737987					Biological process	GO:0010817	regulation of hormone levels	gene-LOC110724734
Biological process	GO:0048868	pollen tube development	gene-LOC110694169/gene-LOC110701099/gene-LOC110704993/gene-LOC110705327/gene-LOC110708743/gene-LOC110718505/gene-LOC110734387/gene-LOC110736680					Biological process	GO:0007166	cell surface receptor signaling pathway	gene-LOC110691458
Biological process	GO:0016102	diterpenoid biosynthetic process	gene-LOC110690011/gene-LOC110720433					Biological process	GO:0048511	rhythmic process	gene-LOC110739176
Biological process	GO:0060341	regulation of cellular localization	gene-LOC110713334/gene-LOC110728529					Biological process	GO:1901698	response to nitrogen compound	gene-LOC110706924
Biological process	GO:0080186	developmental vegetative growth	gene-LOC110691541/gene-LOC110712458					Biological process	GO:0009734	auxin-activated signaling pathway	gene-LOC110724734
Biological process	GO:1901616	organic hydroxy compound catabolic process	gene-LOC110687456/gene-LOC110731241					Molecular function	GO:0004332	fructose-bisphosphate aldolase activity	gene-LOC110695777/gene-LOC110705177/gene-LOC110718872
Biological process	GO:0022603	regulation of anatomical structure morphogenesis	gene-LOC110686355/gene-LOC110688737/gene-LOC110689435/gene-LOC110694169/gene-LOC110708743/gene-LOC110718119/gene-LOC110720367					Molecular function	GO:0008453	alanine-glyoxylate transaminase activity	gene-LOC110709241/gene-LOC110712582/gene-LOC110736278
Biological process	GO:0000466	maturation of 5.8S rRNA from tricistronic rRNA transcript (SSU-rRNA, 5.8S rRNA, LSU-rRNA)	gene-LOC110699323					Molecular function	GO:0016627	oxidoreductase activity, acting on the CH-CH group of donors	gene-LOC110689300/gene-LOC110697100/gene-LOC110717892/gene-LOC110718499/gene-LOC110726682/gene-LOC110736916/gene-LOC110739385
Biological process	GO:0006672	ceramide metabolic process	gene-LOC110693600					Molecular function	GO:0044183	protein binding involved in protein folding	gene-LOC110696035/gene-LOC110718502/gene-LOC110736222/gene-LOC110739011
Biological process	GO:0007163	establishment or maintenance of cell polarity	gene-LOC110737132					Molecular function	GO:0048038	quinone binding	gene-LOC110694434/gene-LOC110710360/gene-LOC110714294/gene-LOC110732717
Biological process	GO:0009268	response to pH	gene-LOC110710349					Molecular function	GO:0046912	transferase activity, transferring acyl groups, acyl groups converted into alkyl on transfer	gene-LOC110697282/gene-LOC110703266/gene-LOC110709049
Biological process	GO:0009704	de-etiolation	gene-LOC110701761					Molecular function	GO:0016688	L-ascorbate peroxidase activity	gene-LOC110701606/gene-LOC110711843/gene-LOC110718539
Biological process	GO:0010520	regulation of reciprocal meiotic recombination	gene-LOC110739134					Molecular function	GO:0005525	GTP binding	gene-LOC110683729/gene-LOC110684122/gene-LOC110687789/gene-LOC110691481/gene-LOC110696023/gene-LOC110707263/gene-LOC110712494/gene-LOC110717102/gene-LOC110720419/gene-LOC110726778/gene-LOC110732731
Biological process	GO:0010623	programmed cell death involved in cell development	gene-LOC110687867					Molecular function	GO:0019001	guanyl nucleotide binding	gene-LOC110683729/gene-LOC110684122/gene-LOC110687789/gene-LOC110691481/gene-LOC110696023/gene-LOC110707263/gene-LOC110712494/gene-LOC110717102/gene-LOC110720419/gene-LOC110726778/gene-LOC110732731
Biological process	GO:0031057	negative regulation of histone modification	gene-LOC110698423					Molecular function	GO:0032561	guanyl ribonucleotide binding	gene-LOC110683729/gene-LOC110684122/gene-LOC110687789/gene-LOC110691481/gene-LOC110696023/gene-LOC110707263/gene-LOC110712494/gene-LOC110717102/gene-LOC110720419/gene-LOC110726778/gene-LOC110732731
Biological process	GO:0031936	negative regulation of chromatin silencing	gene-LOC110738115					Molecular function	GO:0030170	pyridoxal phosphate binding	gene-LOC110683405/gene-LOC110686141/gene-LOC110686958/gene-LOC110700147/gene-LOC110709241/gene-LOC110712582
Biological process	GO:0032436	positive regulation of proteasomal ubiquitin-dependent protein catabolic process	gene-LOC110705036					Molecular function	GO:0070279	vitamin B6 binding	gene-LOC110683405/gene-LOC110686141/gene-LOC110686958/gene-LOC110700147/gene-LOC110709241/gene-LOC110712582
Biological process	GO:0045862	positive regulation of proteolysis	gene-LOC110705036					Molecular function	GO:0016832	aldehyde-lyase activity	gene-LOC110695777/gene-LOC110705177/gene-LOC110718872
Biological process	GO:0046839	phospholipid dephosphorylation	gene-LOC110704157					Molecular function	GO:0004567	beta-mannosidase activity	gene-LOC110719843/gene-LOC110724794
Biological process	GO:0046856	phosphatidylinositol dephosphorylation	gene-LOC110704157					Molecular function	GO:0004645	phosphorylase activity	gene-LOC110683405/gene-LOC110686141
Biological process	GO:0048564	photosystem I assembly	gene-LOC110695931					Molecular function	GO:0004838	L-tyrosine:2-oxoglutarate aminotransferase activity	gene-LOC110686958/gene-LOC110700147
Biological process	GO:0051223	regulation of protein transport	gene-LOC110713334					Molecular function	GO:0070547	L-tyrosine aminotransferase activity	gene-LOC110686958/gene-LOC110700147
Biological process	GO:0070201	regulation of establishment of protein localization	gene-LOC110713334					Molecular function	GO:0003746	translation elongation factor activity	gene-LOC110683729/gene-LOC110691481/gene-LOC110707263/gene-LOC110732731
Biological process	GO:1901800	positive regulation of proteasomal protein catabolic process	gene-LOC110705036					Molecular function	GO:0016635	oxidoreductase activity, acting on the CH-CH group of donors, quinone or related compound as acceptor	gene-LOC110718499/gene-LOC110736916
Biological process	GO:1902456	regulation of stomatal opening	gene-LOC110684054					Molecular function	GO:0030060	L-malate dehydrogenase activity	gene-LOC110718311/gene-LOC110722334
Biological process	GO:1903052	positive regulation of proteolysis involved in cellular protein catabolic process	gene-LOC110705036					Molecular function	GO:0003774	motor activity	gene-LOC110695238/gene-LOC110716294/gene-LOC110718870/gene-LOC110723679/gene-LOC110723685
Biological process	GO:1903320	regulation of protein modification by small protein conjugation or removal	gene-LOC110720092					Molecular function	GO:0008483	transaminase activity	gene-LOC110686958/gene-LOC110700147/gene-LOC110709241/gene-LOC110712582/gene-LOC110732265/gene-LOC110736278
Biological process	GO:1903364	positive regulation of cellular protein catabolic process	gene-LOC110705036					Molecular function	GO:0016769	transferase activity, transferring nitrogenous groups	gene-LOC110686958/gene-LOC110700147/gene-LOC110709241/gene-LOC110712582/gene-LOC110732265/gene-LOC110736278
Biological process	GO:2000060	positive regulation of ubiquitin-dependent protein catabolic process	gene-LOC110705036					Molecular function	GO:0016209	antioxidant activity	gene-LOC110699018/gene-LOC110701606/gene-LOC110702539/gene-LOC110705472/gene-LOC110711843/gene-LOC110718539/gene-LOC110719418/gene-LOC110719789
Biological process	GO:0009718	anthocyanin-containing compound biosynthetic process	gene-LOC110706317/gene-LOC110712596/gene-LOC110712613					Molecular function	GO:0030151	molybdenum ion binding	gene-LOC110695082/gene-LOC110725315
Biological process	GO:0018958	phenol-containing compound metabolic process	gene-LOC110694117/gene-LOC110694122/gene-LOC110739232					Molecular function	GO:0050661	NADP binding	gene-LOC110682124/gene-LOC110685524/gene-LOC110686643/gene-LOC110697499
Biological process	GO:0030258	lipid modification	gene-LOC110690495/gene-LOC110702588/gene-LOC110704157/gene-LOC110707499/gene-LOC110735020					Molecular function	GO:0010181	FMN binding	gene-LOC110684421/gene-LOC110692247/gene-LOC110729232
Biological process	GO:0031123	RNA 3'-end processing	gene-LOC110704764/gene-LOC110705523/gene-LOC110710658/gene-LOC110715578/gene-LOC110740243					Molecular function	GO:0016616	oxidoreductase activity, acting on the CH-OH group of donors, NAD or NADP as acceptor	gene-LOC110682124/gene-LOC110686643/gene-LOC110697046/gene-LOC110711529/gene-LOC110713319/gene-LOC110718311/gene-LOC110722334
Biological process	GO:0003002	regionalization	gene-LOC110685988/gene-LOC110698548/gene-LOC110705002/gene-LOC110710724/gene-LOC110724124/gene-LOC110728725/gene-LOC110731979/gene-LOC110734339/gene-LOC110734451					Molecular function	GO:0015103	inorganic anion transmembrane transporter activity	gene-LOC110682227/gene-LOC110703292/gene-LOC110703908/gene-LOC110708551/gene-LOC110712580
Biological process	GO:0080135	regulation of cellular response to stress	gene-LOC110704764/gene-LOC110707947/gene-LOC110714172/gene-LOC110721457/gene-LOC110725637					Molecular function	GO:0008017	microtubule binding	gene-LOC110693557/gene-LOC110695238/gene-LOC110706833/gene-LOC110714328/gene-LOC110718870/gene-LOC110723785
Biological process	GO:0006119	oxidative phosphorylation	gene-LOC110682479/novel.5413					Molecular function	GO:0016840	carbon-nitrogen lyase activity	gene-LOC110683465/gene-LOC110688258
Biological process	GO:0008361	regulation of cell size	gene-LOC110687043/gene-LOC110701122					Molecular function	GO:0019238	cyclohydrolase activity	gene-LOC110684122/gene-LOC110687789
Biological process	GO:0042168	heme metabolic process	gene-LOC110687987/gene-LOC110728106					Molecular function	GO:0019206	nucleoside kinase activity	gene-LOC110685819/gene-LOC110712494
Biological process	GO:0043562	cellular response to nitrogen levels	gene-LOC110693605/gene-LOC110707497					Molecular function	GO:0015291	secondary active transmembrane transporter activity	gene-LOC110682493/gene-LOC110690349/gene-LOC110703292/gene-LOC110703908/gene-LOC110708551/gene-LOC110712580/gene-LOC110714995/gene-LOC110715826/gene-LOC110724431
Biological process	GO:0072507	divalent inorganic cation homeostasis	gene-LOC110689435/gene-LOC110718119					Molecular function	GO:0015114	phosphate ion transmembrane transporter activity	gene-LOC110708551/gene-LOC110712580
Biological process	GO:0009846	pollen germination	gene-LOC110687734/gene-LOC110713049/gene-LOC110718505/gene-LOC110728137					Molecular function	GO:0019842	vitamin binding	gene-LOC110683405/gene-LOC110686141/gene-LOC110686958/gene-LOC110700147/gene-LOC110709241/gene-LOC110712582
Biological process	GO:0006446	regulation of translational initiation	gene-LOC110711696					Molecular function	GO:0019205	nucleobase-containing compound kinase activity	gene-LOC110685819/gene-LOC110712494/gene-LOC110720496
Biological process	GO:0006625	protein targeting to peroxisome	gene-LOC110737987					Molecular function	GO:0015631	tubulin binding	gene-LOC110693557/gene-LOC110695238/gene-LOC110706833/gene-LOC110714328/gene-LOC110718870/gene-LOC110723785
Biological process	GO:0007006	mitochondrial membrane organization	gene-LOC110722164					Molecular function	GO:0016830	carbon-carbon lyase activity	gene-LOC110684122/gene-LOC110695777/gene-LOC110705177/gene-LOC110711671/gene-LOC110718872
Biological process	GO:0009750	response to fructose	gene-LOC110707497					Molecular function	GO:0016615	malate dehydrogenase activity	gene-LOC110718311/gene-LOC110722334
Biological process	GO:0009901	anther dehiscence	gene-LOC110738848					Molecular function	GO:0015140	malate transmembrane transporter activity	gene-LOC110681752/gene-LOC110687452
Biological process	GO:0010048	vernalization response	gene-LOC110698558					Molecular function	GO:0016628	oxidoreductase activity, acting on the CH-CH group of donors, NAD or NADP as acceptor	gene-LOC110689300/gene-LOC110717892/gene-LOC110739385
Biological process	GO:0010083	regulation of vegetative meristem growth	gene-LOC110691541					Molecular function	GO:0008289	lipid binding	gene-LOC110687931/gene-LOC110690464/gene-LOC110690672/gene-LOC110726781/gene-LOC110727846/gene-LOC110730215/gene-LOC110731738/gene-LOC110738900
Biological process	GO:0010448	vegetative meristem growth	gene-LOC110691541					Molecular function	GO:0015923	mannosidase activity	gene-LOC110719843/gene-LOC110724794
Biological process	GO:0019321	pentose metabolic process	gene-LOC110700469					Molecular function	GO:0008509	anion transmembrane transporter activity	gene-LOC110681752/gene-LOC110682227/gene-LOC110687452/gene-LOC110703292/gene-LOC110703908/gene-LOC110708551/gene-LOC110712580
Biological process	GO:0051050	positive regulation of transport	gene-LOC110703582					Molecular function	GO:0051287	NAD binding	gene-LOC110685524/gene-LOC110697499/gene-LOC110711529/gene-LOC110713319
Biological process	GO:0072662	protein localization to peroxisome	gene-LOC110737987					Molecular function	GO:0015556	C4-dicarboxylate transmembrane transporter activity	gene-LOC110681752/gene-LOC110687452
Biological process	GO:0072663	establishment of protein localization to peroxisome	gene-LOC110737987					Molecular function	GO:0004712	protein serine/threonine/tyrosine kinase activity	gene-LOC110685387/gene-LOC110719493/gene-LOC110733447
Biological process	GO:1902074	response to salt	gene-LOC110696124					Molecular function	GO:0004176	ATP-dependent peptidase activity	gene-LOC110699700/gene-LOC110719117
Biological process	GO:1902749	regulation of cell cycle G2/M phase transition	gene-LOC110731979					Molecular function	GO:0015295	solute:proton symporter activity	gene-LOC110682493/gene-LOC110703908/gene-LOC110724431
Biological process	GO:0071369	cellular response to ethylene stimulus	gene-LOC110689144/gene-LOC110691221/gene-LOC110695211/gene-LOC110698951/gene-LOC110705576/gene-LOC110707827/gene-LOC110717625/gene-LOC110717859/gene-LOC110719407/gene-LOC110737693					Molecular function	GO:0005310	dicarboxylic acid transmembrane transporter activity	gene-LOC110681752/gene-LOC110687452
Biological process	GO:0019395	fatty acid oxidation	gene-LOC110690495/gene-LOC110707499/gene-LOC110735020					Molecular function	GO:0008092	cytoskeletal protein binding	gene-LOC110693557/gene-LOC110695238/gene-LOC110706833/gene-LOC110714328/gene-LOC110716294/gene-LOC110718870/gene-LOC110723685/gene-LOC110723785
Biological process	GO:0006354	DNA-templated transcription, elongation	gene-LOC110711484/gene-LOC110736551					Molecular function	GO:0016614	oxidoreductase activity, acting on CH-OH group of donors	gene-LOC110682124/gene-LOC110686643/gene-LOC110697046/gene-LOC110711529/gene-LOC110713319/gene-LOC110718311/gene-LOC110722334
Biological process	GO:0010305	leaf vascular tissue pattern formation	gene-LOC110685988/gene-LOC110734451					Molecular function	GO:0005342	organic acid transmembrane transporter activity	gene-LOC110681752/gene-LOC110687452/gene-LOC110692403/gene-LOC110708551/gene-LOC110721179
Biological process	GO:0010675	regulation of cellular carbohydrate metabolic process	gene-LOC110694413/gene-LOC110735152					Molecular function	GO:0046943	carboxylic acid transmembrane transporter activity	gene-LOC110681752/gene-LOC110687452/gene-LOC110692403/gene-LOC110708551/gene-LOC110721179
Biological process	GO:1902288	regulation of defense response to oomycetes	gene-LOC110694106/gene-LOC110703582					Molecular function	GO:0016638	oxidoreductase activity, acting on the CH-NH2 group of donors	gene-LOC110704768/gene-LOC110732717
Biological process	GO:0042546	cell wall biogenesis	gene-LOC110687413/gene-LOC110694137/gene-LOC110698548/gene-LOC110701099/gene-LOC110705002/gene-LOC110705676/gene-LOC110710781/gene-LOC110711687/gene-LOC110714789/gene-LOC110717250/gene-LOC110719434/gene-LOC110730901/gene-LOC110734387					Molecular function	GO:0015294	solute:cation symporter activity	gene-LOC110682493/gene-LOC110703908/gene-LOC110724431
Biological process	GO:0042325	regulation of phosphorylation	gene-LOC110682317/gene-LOC110690310/gene-LOC110717391/gene-LOC110737678					Molecular function	GO:0016620	oxidoreductase activity, acting on the aldehyde or oxo group of donors, NAD or NADP as acceptor	gene-LOC110685524/gene-LOC110697499/gene-LOC110700461
Biological process	GO:0016573	histone acetylation	gene-LOC110698423/gene-LOC110701737/gene-LOC110734362					Molecular function	GO:0004222	metalloendopeptidase activity	gene-LOC110699049/gene-LOC110699700/gene-LOC110719117
Biological process	GO:0018393	internal peptidyl-lysine acetylation	gene-LOC110698423/gene-LOC110701737/gene-LOC110734362					Molecular function	GO:0004601	peroxidase activity	gene-LOC110699018/gene-LOC110701606/gene-LOC110711843/gene-LOC110718539/gene-LOC110719789
Biological process	GO:0018394	peptidyl-lysine acetylation	gene-LOC110698423/gene-LOC110701737/gene-LOC110734362					Molecular function	GO:0016684	oxidoreductase activity, acting on peroxide as acceptor	gene-LOC110699018/gene-LOC110701606/gene-LOC110711843/gene-LOC110718539/gene-LOC110719789
Biological process	GO:0051607	defense response to virus	gene-LOC110689435/gene-LOC110718119/gene-LOC110732040					Molecular function	GO:0004312	fatty acid synthase activity	gene-LOC110698128/gene-LOC110711529
Biological process	GO:0010150	leaf senescence	gene-LOC110692992/gene-LOC110697179/gene-LOC110698729/gene-LOC110702107/gene-LOC110703317/gene-LOC110705669/novel.2935/novel.6114					Molecular function	GO:0016407	acetyltransferase activity	gene-LOC110685228/gene-LOC110692661/gene-LOC110702951/gene-LOC110715157/gene-LOC110738977
Biological process	GO:0003008	system process	gene-LOC110726514					Molecular function	GO:0016814	hydrolase activity, acting on carbon-nitrogen (but not peptide) bonds, in cyclic amidines	gene-LOC110684122/gene-LOC110687789
Biological process	GO:0003013	circulatory system process	gene-LOC110726514					Molecular function	GO:0016413	O-acetyltransferase activity	gene-LOC110685228/gene-LOC110702951/gene-LOC110715157
Biological process	GO:0003018	vascular process in circulatory system	gene-LOC110726514					Molecular function	GO:0016651	oxidoreductase activity, acting on NAD(P)H	gene-LOC110684421/gene-LOC110692247/gene-LOC110694434
Biological process	GO:0008064	regulation of actin polymerization or depolymerization	gene-LOC110701099					Molecular function	GO:0004713	protein tyrosine kinase activity	gene-LOC110685387/gene-LOC110733447
Biological process	GO:0009934	regulation of meristem structural organization	gene-LOC110705422					Molecular function	GO:0005355	glucose transmembrane transporter activity	gene-LOC110682493/gene-LOC110724431
Biological process	GO:0010206	photosystem II repair	gene-LOC110708227					Molecular function	GO:0008028	monocarboxylic acid transmembrane transporter activity	gene-LOC110692403/gene-LOC110708551
Biological process	GO:0010232	vascular transport	gene-LOC110726514					Molecular function	GO:0004133	glycogen debranching enzyme activity	gene-LOC110714985
Biological process	GO:0010233	phloem transport	gene-LOC110726514					Molecular function	GO:0015098	molybdate ion transmembrane transporter activity	gene-LOC110682227
Biological process	GO:0015672	monovalent inorganic cation transport	gene-LOC110722628					Molecular function	GO:0015562	efflux transmembrane transporter activity	gene-LOC110703292
Biological process	GO:0030832	regulation of actin filament length	gene-LOC110701099					Molecular function	GO:0016661	oxidoreductase activity, acting on other nitrogenous compounds as donors	gene-LOC110725315
Biological process	GO:0035065	regulation of histone acetylation	gene-LOC110698423					Molecular function	GO:0016987	sigma factor activity	gene-LOC110723102
Biological process	GO:0046417	chorismate metabolic process	gene-LOC110709664					Molecular function	GO:0042879	aldonate transmembrane transporter activity	gene-LOC110708551
Biological process	GO:0048859	formation of anatomical boundary	gene-LOC110734339					Molecular function	GO:0004805	trehalose-phosphatase activity	gene-LOC110725158
Biological process	GO:0051090	regulation of DNA-binding transcription factor activity	gene-LOC110731664					Molecular function	GO:0005313	L-glutamate transmembrane transporter activity	gene-LOC110681752
Biological process	GO:0072350	tricarboxylic acid metabolic process	gene-LOC110738477					Molecular function	GO:0010277	chlorophyllide a oxygenase [overall] activity	gene-LOC110695887
Biological process	GO:0090691	formation of plant organ boundary	gene-LOC110734339					Molecular function	GO:0015149	hexose transmembrane transporter activity	gene-LOC110682493/gene-LOC110724431
Biological process	GO:1901983	regulation of protein acetylation	gene-LOC110698423					Molecular function	GO:0008135	translation factor activity, RNA binding	gene-LOC110683729/gene-LOC110691481/gene-LOC110707263/gene-LOC110732731
Biological process	GO:1990069	stomatal opening	gene-LOC110684054					Molecular function	GO:0015145	monosaccharide transmembrane transporter activity	gene-LOC110682493/gene-LOC110724431
Biological process	GO:1990641	response to iron ion starvation	gene-LOC110738477					Molecular function	GO:0016655	oxidoreductase activity, acting on NAD(P)H, quinone or similar compound as acceptor	gene-LOC110684421/gene-LOC110694434
Biological process	GO:2000756	regulation of peptidyl-lysine acetylation	gene-LOC110698423					Molecular function	GO:0003909	DNA ligase activity	gene-LOC110730889
Biological process	GO:0007033	vacuole organization	gene-LOC110688041/gene-LOC110705071/gene-LOC110721841					Molecular function	GO:0003910	DNA ligase (ATP) activity	gene-LOC110730889
Biological process	GO:1901698	response to nitrogen compound	gene-LOC110681874/gene-LOC110682343/gene-LOC110688300/gene-LOC110694253/gene-LOC110704570/gene-LOC110704624/gene-LOC110708349/gene-LOC110717751/gene-LOC110718113/gene-LOC110720843/gene-LOC110720983/gene-LOC110723814/gene-LOC110734308/gene-LOC110736291/gene-LOC110739232					Molecular function	GO:0009927	histidine phosphotransfer kinase activity	gene-LOC110726178
Biological process	GO:0042335	cuticle development	gene-LOC110694253/gene-LOC110734308					Molecular function	GO:0016813	hydrolase activity, acting on carbon-nitrogen (but not peptide) bonds, in linear amidines	gene-LOC110726079
Biological process	GO:0006189	'de novo' IMP biosynthetic process	gene-LOC110692204					Molecular function	GO:0070402	NADPH binding	gene-LOC110686643
Biological process	GO:0006465	signal peptide processing	gene-LOC110689425					Molecular function	GO:0015293	symporter activity	gene-LOC110682493/gene-LOC110703908/gene-LOC110712580/gene-LOC110724431
Biological process	GO:0006777	Mo-molybdopterin cofactor biosynthetic process	gene-LOC110697133					Molecular function	GO:0003924	GTPase activity	gene-LOC110683729/gene-LOC110691481/gene-LOC110696023/gene-LOC110707263/gene-LOC110732731
Biological process	GO:0006828	manganese ion transport	gene-LOC110729265					Molecular function	GO:0090079	translation regulator activity, nucleic acid binding	gene-LOC110683729/gene-LOC110691481/gene-LOC110707263/gene-LOC110732731
Biological process	GO:0006903	vesicle targeting	gene-LOC110728529					Molecular function	GO:0004845	uracil phosphoribosyltransferase activity	gene-LOC110712494
Biological process	GO:0007338	single fertilization	gene-LOC110726903					Molecular function	GO:0016703	oxidoreductase activity, acting on single donors with incorporation of molecular oxygen, incorporation of one atom of oxygen (internal monooxygenases or internal mixed function oxidases)	gene-LOC110695887
Biological process	GO:0010187	negative regulation of seed germination	gene-LOC110728106					Molecular function	GO:0045182	translation regulator activity	gene-LOC110683729/gene-LOC110691481/gene-LOC110707263/gene-LOC110732731
Biological process	GO:0019720	Mo-molybdopterin cofactor metabolic process	gene-LOC110697133					Molecular function	GO:0005351	carbohydrate:proton symporter activity	gene-LOC110682493/gene-LOC110724431
Biological process	GO:0032784	regulation of DNA-templated transcription, elongation	gene-LOC110736551					Molecular function	GO:0005402	carbohydrate:cation symporter activity	gene-LOC110682493/gene-LOC110724431
Biological process	GO:0043545	molybdopterin cofactor metabolic process	gene-LOC110697133					Molecular function	GO:0016903	oxidoreductase activity, acting on the aldehyde or oxo group of donors	gene-LOC110685524/gene-LOC110697499/gene-LOC110700461
Biological process	GO:0043574	peroxisomal transport	gene-LOC110737987					Molecular function	GO:0004849	uridine kinase activity	gene-LOC110712494
Biological process	GO:0045732	positive regulation of protein catabolic process	gene-LOC110705036					Molecular function	GO:0005452	inorganic anion exchanger activity	gene-LOC110703292
Biological process	GO:0051189	prosthetic group metabolic process	gene-LOC110697133					Molecular function	GO:0008143	poly(A) binding	gene-LOC110687354
Biological process	GO:0090693	plant organ senescence	gene-LOC110692992/gene-LOC110697179/gene-LOC110698729/gene-LOC110702107/gene-LOC110703317/gene-LOC110705669/novel.2935/novel.6114					Molecular function	GO:0016653	oxidoreductase activity, acting on NAD(P)H, heme protein as acceptor	gene-LOC110692247
Biological process	GO:0009086	methionine biosynthetic process	gene-LOC110683171/gene-LOC110688806					Molecular function	GO:0016886	ligase activity, forming phosphoric ester bonds	gene-LOC110730889
Biological process	GO:0010091	trichome branching	gene-LOC110687413/gene-LOC110737132					Molecular function	GO:0070717	poly-purine tract binding	gene-LOC110687354
Biological process	GO:0010143	cutin biosynthetic process	gene-LOC110694253/gene-LOC110734308					Molecular function	GO:1990714	hydroxyproline O-galactosyltransferase activity	gene-LOC110728505
Biological process	GO:0016101	diterpenoid metabolic process	gene-LOC110690011/gene-LOC110720433					Molecular function	GO:0015172	acidic amino acid transmembrane transporter activity	gene-LOC110681752
Biological process	GO:0006475	internal protein amino acid acetylation	gene-LOC110698423/gene-LOC110701737/gene-LOC110734362					Molecular function	GO:0016634	oxidoreductase activity, acting on the CH-CH group of donors, oxygen as acceptor	gene-LOC110697100
Biological process	GO:0046903	secretion	gene-LOC110684409/gene-LOC110701099/gene-LOC110725575/gene-LOC110728084/gene-LOC110728529					Molecular function	GO:0016712	oxidoreductase activity, acting on paired donors, with incorporation or reduction of molecular oxygen, reduced flavin or flavoprotein as one donor, and incorporation of one atom of oxygen	gene-LOC110707945
Biological process	GO:0008154	actin polymerization or depolymerization	gene-LOC110689382/gene-LOC110701099					Molecular function	GO:0022853	active ion transmembrane transporter activity	gene-LOC110682493/gene-LOC110703292/gene-LOC110703908/gene-LOC110708551/gene-LOC110724431
Biological process	GO:0042023	DNA endoreduplication	gene-LOC110720092/gene-LOC110731979					Molecular function	GO:0017111	nucleoside-triphosphatase activity	gene-LOC110683729/gene-LOC110691481/gene-LOC110695238/gene-LOC110696023/gene-LOC110707263/gene-LOC110718870/gene-LOC110732731
Biological process	GO:1901661	quinone metabolic process	gene-LOC110697814/gene-LOC110702759					Molecular function	GO:0016667	oxidoreductase activity, acting on a sulfur group of donors	gene-LOC110695082/gene-LOC110702539/gene-LOC110705472/gene-LOC110719418
Biological process	GO:1901663	quinone biosynthetic process	gene-LOC110697814/gene-LOC110702759					Molecular function	GO:0005089	Rho guanyl-nucleotide exchange factor activity	gene-LOC110738744
Biological process	GO:0000086	G2/M transition of mitotic cell cycle	gene-LOC110731979					Molecular function	GO:0035671	enone reductase activity	gene-LOC110689300
Biological process	GO:0001709	cell fate determination	gene-LOC110705327					Molecular function	GO:0008374	O-acyltransferase activity	gene-LOC110685228/gene-LOC110702951/gene-LOC110715157/gene-LOC110718746
Biological process	GO:0008544	epidermis development	gene-LOC110688156					Molecular function	GO:0005247	voltage-gated chloride channel activity	gene-LOC110703908
Biological process	GO:0009913	epidermal cell differentiation	gene-LOC110688156					Molecular function	GO:0009922	fatty acid elongase activity	gene-LOC110698128
Biological process	GO:0010215	cellulose microfibril organization	gene-LOC110701099					Molecular function	GO:0016725	oxidoreductase activity, acting on CH or CH2 groups	gene-LOC110705046
Biological process	GO:0030198	extracellular matrix organization	gene-LOC110701099					Molecular function	GO:0102229	amylopectin maltohydrolase activity	gene-LOC110691952
Biological process	GO:0030855	epithelial cell differentiation	gene-LOC110688156					Molecular function	GO:0003989	acetyl-CoA carboxylase activity	gene-LOC110682789
Biological process	GO:0032434	regulation of proteasomal ubiquitin-dependent protein catabolic process	gene-LOC110705036					Molecular function	GO:0004022	alcohol dehydrogenase (NAD) activity	gene-LOC110697046
Biological process	GO:0043062	extracellular structure organization	gene-LOC110701099					Molecular function	GO:0005381	iron ion transmembrane transporter activity	gene-LOC110701168
Biological process	GO:0044347	cell wall polysaccharide catabolic process	gene-LOC110700469					Molecular function	GO:0018455	alcohol dehydrogenase [NAD(P)+] activity	gene-LOC110697046
Biological process	GO:0050829	defense response to Gram-negative bacterium	gene-LOC110721850					Molecular function	GO:0046556	alpha-L-arabinofuranosidase activity	gene-LOC110719422
Biological process	GO:2000058	regulation of ubiquitin-dependent protein catabolic process	gene-LOC110705036					Molecular function	GO:2001070	starch binding	gene-LOC110714985
Biological process	GO:0031401	positive regulation of protein modification process	gene-LOC110682317/gene-LOC110717391/gene-LOC110720092/gene-LOC110737678					Molecular function	GO:0004130	cytochrome-c peroxidase activity	gene-LOC110718539
Biological process	GO:0002832	negative regulation of response to biotic stimulus	gene-LOC110694106/gene-LOC110703582/gene-LOC110710658					Molecular function	GO:0005254	chloride channel activity	gene-LOC110703908
Biological process	GO:0032102	negative regulation of response to external stimulus	gene-LOC110694106/gene-LOC110703582/gene-LOC110710658					Molecular function	GO:0015301	anion:anion antiporter activity	gene-LOC110703292
Biological process	GO:0006470	protein dephosphorylation	gene-LOC110708718/gene-LOC110715477					Molecular function	GO:0016161	beta-amylase activity	gene-LOC110691952
Biological process	GO:0046653	tetrahydrofolate metabolic process	gene-LOC110703421/gene-LOC110738631					Molecular function	GO:0015297	antiporter activity	gene-LOC110690349/gene-LOC110703292/gene-LOC110708551/gene-LOC110715826
Biological process	GO:2000070	regulation of response to water deprivation	gene-LOC110712458/gene-LOC110735307					Molecular function	GO:0009044	xylan 1,4-beta-xylosidase activity	gene-LOC110719422
Biological process	GO:0002831	regulation of response to biotic stimulus	gene-LOC110686150/gene-LOC110694106/gene-LOC110703582/gene-LOC110704764/gene-LOC110710658/gene-LOC110722263/gene-LOC110722270/gene-LOC110724124/gene-LOC110724611/novel.6334					Molecular function	GO:0019187	beta-1,4-mannosyltransferase activity	gene-LOC110726190
Biological process	GO:0006607	NLS-bearing protein import into nucleus	gene-LOC110692672					Molecular function	GO:0051753	mannan synthase activity	gene-LOC110726190
Biological process	GO:0007032	endosome organization	gene-LOC110715703					Molecular function	GO:0097599	xylanase activity	gene-LOC110719422
Biological process	GO:0009074	aromatic amino acid family catabolic process	gene-LOC110728031					Molecular function	GO:0046915	transition metal ion transmembrane transporter activity	gene-LOC110687488/gene-LOC110701168
Biological process	GO:0071230	cellular response to amino acid stimulus	gene-LOC110720843					Molecular function	GO:0008237	metallopeptidase activity	gene-LOC110699049/gene-LOC110699700/gene-LOC110719117
Biological process	GO:0110053	regulation of actin filament organization	gene-LOC110701099					Molecular function	GO:0016701	oxidoreductase activity, acting on single donors with incorporation of molecular oxygen	gene-LOC110695887/gene-LOC110724173
Biological process	GO:2000652	regulation of secondary cell wall biogenesis	gene-LOC110719434					Molecular function	GO:0051119	sugar transmembrane transporter activity	gene-LOC110682493/gene-LOC110724431
Biological process	GO:0006813	potassium ion transport	gene-LOC110688325/gene-LOC110695068/gene-LOC110722628					Molecular function	GO:0005096	GTPase activator activity	gene-LOC110689303/gene-LOC110690464
Biological process	GO:0009744	response to sucrose	gene-LOC110687333/gene-LOC110711696/gene-LOC110721893					Molecular function	GO:0008514	organic anion transmembrane transporter activity	gene-LOC110681752/gene-LOC110687452/gene-LOC110708551
Biological process	GO:0042537	benzene-containing compound metabolic process	gene-LOC110694117/gene-LOC110694122/gene-LOC110739232					Molecular function	GO:0015108	chloride transmembrane transporter activity	gene-LOC110703908
Biological process	GO:0009850	auxin metabolic process	gene-LOC110708260/gene-LOC110711143/gene-LOC110724214/gene-LOC110735307					Molecular function	GO:0016597	amino acid binding	gene-LOC110702579
Biological process	GO:0061025	membrane fusion	gene-LOC110693032/gene-LOC110699365/gene-LOC110726903/gene-LOC110728084					Molecular function	GO:0016421	CoA carboxylase activity	gene-LOC110682789
Biological process	GO:0098660	inorganic ion transmembrane transport	gene-LOC110688274/gene-LOC110695068/gene-LOC110734274/gene-LOC110737010					Molecular function	GO:0016885	ligase activity, forming carbon-carbon bonds	gene-LOC110682789
Biological process	GO:0006325	chromatin organization	gene-LOC110689435/gene-LOC110693191/gene-LOC110698423/gene-LOC110701737/gene-LOC110718119/gene-LOC110723681/gene-LOC110728933/gene-LOC110729791/gene-LOC110731446/gene-LOC110734400/gene-LOC110736551					Molecular function	GO:0000150	recombinase activity	gene-LOC110714481
Biological process	GO:0048437	floral organ development	gene-LOC110682087/gene-LOC110687867/gene-LOC110699265/gene-LOC110705669/gene-LOC110709970/gene-LOC110710658/gene-LOC110725236/gene-LOC110728725/gene-LOC110733431/gene-LOC110734339/gene-LOC110738848					Molecular function	GO:0008320	protein transmembrane transporter activity	gene-LOC110714995
Biological process	GO:0010345	suberin biosynthetic process	gene-LOC110694253/gene-LOC110734308					Molecular function	GO:0016641	oxidoreductase activity, acting on the CH-NH2 group of donors, oxygen as acceptor	gene-LOC110732717
Biological process	GO:0043254	regulation of protein complex assembly	gene-LOC110701099/gene-LOC110728529					Molecular function	GO:0022884	macromolecule transmembrane transporter activity	gene-LOC110714995
Biological process	GO:0070592	cell wall polysaccharide biosynthetic process	gene-LOC110698548/gene-LOC110705002/gene-LOC110710781/gene-LOC110734387					Molecular function	GO:0016866	intramolecular transferase activity	gene-LOC110697818/gene-LOC110722223
Biological process	GO:0065004	protein-DNA complex assembly	gene-LOC110693191/gene-LOC110723681/gene-LOC110728933/gene-LOC110729791/gene-LOC110734400					Molecular function	GO:0003777	microtubule motor activity	gene-LOC110695238/gene-LOC110718870
Biological process	GO:0007029	endoplasmic reticulum organization	gene-LOC110685370					Molecular function	GO:0005244	voltage-gated ion channel activity	gene-LOC110703908/gene-LOC110737963
Biological process	GO:0009904	chloroplast accumulation movement	gene-LOC110707050					Molecular function	GO:0022832	voltage-gated channel activity	gene-LOC110703908/gene-LOC110737963
Biological process	GO:0010030	positive regulation of seed germination	gene-LOC110710776					Molecular function	GO:0004709	MAP kinase kinase kinase activity	gene-LOC110719493
Biological process	GO:0010105	negative regulation of ethylene-activated signaling pathway	gene-LOC110698951					Molecular function	GO:0008793	aromatic-amino-acid:2-oxoglutarate aminotransferase activity	gene-LOC110700147
Biological process	GO:0015695	organic cation transport	gene-LOC110688274					Molecular function	GO:0008810	cellulase activity	gene-LOC110688721
Biological process	GO:0019852	L-ascorbic acid metabolic process	gene-LOC110703610					Molecular function	GO:0070546	L-phenylalanine aminotransferase activity	gene-LOC110700147
Biological process	GO:0019853	L-ascorbic acid biosynthetic process	gene-LOC110703610					Molecular function	GO:0080130	L-phenylalanine:2-oxoglutarate aminotransferase activity	gene-LOC110700147
Biological process	GO:0030091	protein repair	gene-LOC110708227					Molecular function	GO:0005315	inorganic phosphate transmembrane transporter activity	gene-LOC110712580
Biological process	GO:0032543	mitochondrial translation	gene-LOC110698669					Molecular function	GO:0016160	amylase activity	gene-LOC110691952
Biological process	GO:0061136	regulation of proteasomal protein catabolic process	gene-LOC110705036					Molecular function	GO:0047196	long-chain-alcohol O-fatty-acyltransferase activity	gene-LOC110718746
Biological process	GO:0070298	negative regulation of phosphorelay signal transduction system	gene-LOC110698951					Molecular function	GO:0102966	arachidoyl-CoA:1-dodecanol O-acyltransferase activity	gene-LOC110718746
Biological process	GO:0070726	cell wall assembly	gene-LOC110701099					Molecular function	GO:0103095	wax ester synthase activity	gene-LOC110718746
Biological process	GO:0071668	plant-type cell wall assembly	gene-LOC110701099					Molecular function	GO:0019203	carbohydrate phosphatase activity	gene-LOC110725158
Biological process	GO:0072348	sulfur compound transport	gene-LOC110726514					Molecular function	GO:0102336	3-oxo-arachidoyl-CoA synthase activity	gene-LOC110698128
Biological process	GO:1903050	regulation of proteolysis involved in cellular protein catabolic process	gene-LOC110705036					Molecular function	GO:0102337	3-oxo-cerotoyl-CoA synthase activity	gene-LOC110698128
Biological process	GO:1903362	regulation of cellular protein catabolic process	gene-LOC110705036					Molecular function	GO:0102338	3-oxo-lignoceronyl-CoA synthase activity	gene-LOC110698128
Biological process	GO:0044038	cell wall macromolecule biosynthetic process	gene-LOC110698548/gene-LOC110705002/gene-LOC110710781/gene-LOC110734387					Molecular function	GO:0102756	very-long-chain 3-ketoacyl-CoA synthase activity	gene-LOC110698128
Biological process	GO:0070589	cellular component macromolecule biosynthetic process	gene-LOC110698548/gene-LOC110705002/gene-LOC110710781/gene-LOC110734387					Molecular function	GO:0000400	four-way junction DNA binding	gene-LOC110714481
Biological process	GO:0036293	response to decreased oxygen levels	gene-LOC110710712/gene-LOC110732040					Molecular function	GO:0015179	L-amino acid transmembrane transporter activity	gene-LOC110681752
Biological process	GO:0009834	plant-type secondary cell wall biogenesis	gene-LOC110705676/gene-LOC110717250/gene-LOC110719434					Molecular function	GO:0015144	carbohydrate transmembrane transporter activity	gene-LOC110682493/gene-LOC110724431
Biological process	GO:0034285	response to disaccharide	gene-LOC110687333/gene-LOC110711696/gene-LOC110721893					Molecular function	GO:0004843	thiol-dependent ubiquitin-specific protease activity	gene-LOC110688138
Biological process	GO:0031497	chromatin assembly	gene-LOC110693191/gene-LOC110698423/gene-LOC110723681/gene-LOC110728933/gene-LOC110729791/gene-LOC110731446/gene-LOC110734400					Molecular function	GO:0016405	CoA-ligase activity	gene-LOC110729653
Biological process	GO:0010449	root meristem growth	gene-LOC110682669/gene-LOC110685988/gene-LOC110722289/gene-LOC110733344					Molecular function	GO:0004029	aldehyde dehydrogenase (NAD) activity	gene-LOC110700461
Biological process	GO:0015995	chlorophyll biosynthetic process	gene-LOC110687987/gene-LOC110691541/gene-LOC110710776/gene-LOC110728106					Molecular function	GO:0004030	aldehyde dehydrogenase [NAD(P)+] activity	gene-LOC110700461
Biological process	GO:0051656	establishment of organelle localization	gene-LOC110701099/gene-LOC110705140/gene-LOC110707050/gene-LOC110728529					Molecular function	GO:0015288	porin activity	gene-LOC110738658
Biological process	GO:0044282	small molecule catabolic process	gene-LOC110687456/gene-LOC110690011/gene-LOC110690495/gene-LOC110707499/gene-LOC110728031/gene-LOC110731241/gene-LOC110731993/gene-LOC110733198/gene-LOC110735020					Molecular function	GO:0022829	wide pore channel activity	gene-LOC110738658
Biological process	GO:0002683	negative regulation of immune system process	gene-LOC110706957/gene-LOC110710658					Molecular function	GO:0008080	N-acetyltransferase activity	gene-LOC110692661/gene-LOC110738977
Biological process	GO:0006626	protein targeting to mitochondrion	gene-LOC110703582/gene-LOC110722164					Molecular function	GO:0015112	nitrate transmembrane transporter activity	gene-LOC110703908
Biological process	GO:0042181	ketone biosynthetic process	gene-LOC110697814/gene-LOC110702759					Molecular function	GO:0016861	intramolecular oxidoreductase activity, interconverting aldoses and ketoses	gene-LOC110720633
Biological process	GO:0050777	negative regulation of immune response	gene-LOC110706957/gene-LOC110710658					Molecular function	GO:0016878	acid-thiol ligase activity	gene-LOC110729653
Biological process	GO:0070585	protein localization to mitochondrion	gene-LOC110703582/gene-LOC110722164					Molecular function	GO:0101005	ubiquitinyl hydrolase activity	gene-LOC110688138
Biological process	GO:0072655	establishment of protein localization to mitochondrion	gene-LOC110703582/gene-LOC110722164					Molecular function	GO:0102483	scopolin beta-glucosidase activity	gene-LOC110719843
Biological process	GO:0000054	ribosomal subunit export from nucleus	gene-LOC110705140					Molecular function	GO:0016836	hydro-lyase activity	gene-LOC110720419/gene-LOC110721632
Biological process	GO:0000460	maturation of 5.8S rRNA	gene-LOC110699323					Molecular function	GO:0004144	diacylglycerol O-acyltransferase activity	gene-LOC110718746
Biological process	GO:0002098	tRNA wobble uridine modification	gene-LOC110736996					Molecular function	GO:0016857	racemase and epimerase activity, acting on carbohydrates and derivatives	gene-LOC110719483
Biological process	GO:0006986	response to unfolded protein	gene-LOC110725750					Molecular function	GO:0042803	protein homodimerization activity	gene-LOC110687789/gene-LOC110692403/gene-LOC110697100/gene-LOC110724851
Biological process	GO:0010440	stomatal lineage progression	gene-LOC110731979					Molecular function	GO:0000030	mannosyltransferase activity	gene-LOC110726190
Biological process	GO:0010588	cotyledon vascular tissue pattern formation	gene-LOC110710724					Molecular function	GO:0008308	voltage-gated anion channel activity	gene-LOC110703908
Biological process	GO:0033750	ribosome localization	gene-LOC110705140					Molecular function	GO:0016833	oxo-acid-lyase activity	gene-LOC110711671
Biological process	GO:0040020	regulation of meiotic nuclear division	gene-LOC110739134					Molecular function	GO:0043424	protein histidine kinase binding	gene-LOC110726178
Biological process	GO:0033014	tetrapyrrole biosynthetic process	gene-LOC110687987/gene-LOC110689808/gene-LOC110691541/gene-LOC110710776/gene-LOC110728106					Molecular function	GO:0005216	ion channel activity	gene-LOC110703908/gene-LOC110737963/gene-LOC110738658
Biological process	GO:0009723	response to ethylene	gene-LOC110689144/gene-LOC110691221/gene-LOC110695211/gene-LOC110698951/gene-LOC110705576/gene-LOC110707827/gene-LOC110717625/gene-LOC110717751/gene-LOC110717859/gene-LOC110719407/gene-LOC110720029/gene-LOC110731664/gene-LOC110734359/gene-LOC110737693					Molecular function	GO:0016410	N-acyltransferase activity	gene-LOC110692661/gene-LOC110738977
Biological process	GO:0009664	plant-type cell wall organization	gene-LOC110682117/gene-LOC110682118/gene-LOC110694137/gene-LOC110701099/gene-LOC110711687/gene-LOC110714789/gene-LOC110719091/gene-LOC110734387					Molecular function	GO:0030695	GTPase regulator activity	gene-LOC110689303/gene-LOC110690464
Biological process	GO:0016143	S-glycoside metabolic process	gene-LOC110695684/gene-LOC110721737/gene-LOC110729974					Molecular function	GO:0060589	nucleoside-triphosphatase regulator activity	gene-LOC110689303/gene-LOC110690464
Biological process	GO:0019757	glycosinolate metabolic process	gene-LOC110695684/gene-LOC110721737/gene-LOC110729974					Molecular function	GO:0005319	lipid transporter activity	gene-LOC110692403
Biological process	GO:0019760	glucosinolate metabolic process	gene-LOC110695684/gene-LOC110721737/gene-LOC110729974					Molecular function	GO:0046873	metal ion transmembrane transporter activity	gene-LOC110687488/gene-LOC110701168/gene-LOC110728938/gene-LOC110737963
Biological process	GO:0051302	regulation of cell division	gene-LOC110686072/gene-LOC110688473/gene-LOC110725768					Molecular function	GO:0015078	proton transmembrane transporter activity	gene-LOC110682493/gene-LOC110703908/gene-LOC110724431
Biological process	GO:0070482	response to oxygen levels	gene-LOC110710712/gene-LOC110732040					Molecular function	GO:0015171	amino acid transmembrane transporter activity	gene-LOC110681752/gene-LOC110721179
Biological process	GO:0090056	regulation of chlorophyll metabolic process	gene-LOC110691541/gene-LOC110710776					Molecular function	GO:0005253	anion channel activity	gene-LOC110703908
Biological process	GO:0010119	regulation of stomatal movement	gene-LOC110684054/gene-LOC110687420/gene-LOC110731282/gene-LOC110736331/gene-LOC110737010					Molecular function	GO:0033612	receptor serine/threonine kinase binding	gene-LOC110693353
Biological process	GO:0006493	protein O-linked glycosylation	gene-LOC110729521					Molecular function	GO:0003955	NAD(P)H dehydrogenase (quinone) activity	gene-LOC110684421
Biological process	GO:0009900	dehiscence	gene-LOC110738848					Molecular function	GO:0005527	macrolide binding	gene-LOC110687804
Biological process	GO:0032271	regulation of protein polymerization	gene-LOC110701099					Molecular function	GO:0005528	FK506 binding	gene-LOC110687804
Biological process	GO:0035999	tetrahydrofolate interconversion	gene-LOC110738631					Molecular function	GO:0016776	phosphotransferase activity, phosphate group as acceptor	gene-LOC110720496
Biological process	GO:0045324	late endosome to vacuole transport	gene-LOC110705071					Molecular function	GO:0050897	cobalt ion binding	gene-LOC110736916
Biological process	GO:0046189	phenol-containing compound biosynthetic process	gene-LOC110739232					Molecular function	GO:0016810	hydrolase activity, acting on carbon-nitrogen (but not peptide) bonds	gene-LOC110684122/gene-LOC110687789/gene-LOC110726079
Biological process	GO:0010167	response to nitrate	gene-LOC110704624/gene-LOC110739232					Molecular function	GO:0000049	tRNA binding	gene-LOC110692661
Biological process	GO:0048585	negative regulation of response to stimulus	gene-LOC110682669/gene-LOC110686708/gene-LOC110694106/gene-LOC110698951/gene-LOC110699272/gene-LOC110703582/gene-LOC110706957/gene-LOC110707860/gene-LOC110710658/gene-LOC110720629/gene-LOC110721084/gene-LOC110728106/gene-LOC110729106/gene-LOC110735307/gene-LOC110740119					Molecular function	GO:0000155	phosphorelay sensor kinase activity	gene-LOC110698015
Biological process	GO:0009853	photorespiration	gene-LOC110682554/gene-LOC110702540/gene-LOC110735393					Molecular function	GO:0005249	voltage-gated potassium channel activity	gene-LOC110737963
Biological process	GO:0008219	cell death	gene-LOC110686708/gene-LOC110687043/gene-LOC110687475/gene-LOC110687867/gene-LOC110689144/gene-LOC110704764/gene-LOC110704943/gene-LOC110706957/gene-LOC110711579/gene-LOC110714917/gene-LOC110718382/gene-LOC110731606/gene-LOC110732040/gene-LOC110736796/gene-LOC110739232					Molecular function	GO:0008047	enzyme activator activity	gene-LOC110689303/gene-LOC110690464
Biological process	GO:0071214	cellular response to abiotic stimulus	gene-LOC110687420/gene-LOC110689282/gene-LOC110689435/gene-LOC110692940/gene-LOC110697255/gene-LOC110704165/gene-LOC110706409/gene-LOC110710776/gene-LOC110718119/gene-LOC110720141/gene-LOC110728106/gene-LOC110731282/gene-LOC110735659/gene-LOC110738228/gene-LOC110739706					Molecular function	GO:0004722	protein serine/threonine phosphatase activity	gene-LOC110728455/gene-LOC110730215
Biological process	GO:0104004	cellular response to environmental stimulus	gene-LOC110687420/gene-LOC110689282/gene-LOC110689435/gene-LOC110692940/gene-LOC110697255/gene-LOC110704165/gene-LOC110706409/gene-LOC110710776/gene-LOC110718119/gene-LOC110720141/gene-LOC110728106/gene-LOC110731282/gene-LOC110735659/gene-LOC110738228/gene-LOC110739706					Molecular function	GO:0015605	organophosphate ester transmembrane transporter activity	gene-LOC110708551
Biological process	GO:0030162	regulation of proteolysis	gene-LOC110705036/gene-LOC110719785					Molecular function	GO:0004673	protein histidine kinase activity	gene-LOC110698015
Biological process	GO:0044786	cell cycle DNA replication	gene-LOC110720092/gene-LOC110731979					Molecular function	GO:0016775	phosphotransferase activity, nitrogenous group as acceptor	gene-LOC110698015
Biological process	GO:0045934	negative regulation of nucleobase-containing compound metabolic process	gene-LOC110692105/gene-LOC110700594/gene-LOC110707860/gene-LOC110710946/gene-LOC110719434/gene-LOC110720092/gene-LOC110720629/gene-LOC110721084/gene-LOC110724124/gene-LOC110729106/gene-LOC110737352					Molecular function	GO:0022836	gated channel activity	gene-LOC110703908/gene-LOC110737963
Biological process	GO:0051726	regulation of cell cycle	gene-LOC110682317/gene-LOC110690310/gene-LOC110696103/gene-LOC110717391/gene-LOC110720092/gene-LOC110731979/gene-LOC110737678/gene-LOC110738848/gene-LOC110739134/gene-LOC110739785					Molecular function	GO:0003713	transcription coactivator activity	gene-LOC110706924
Biological process	GO:0000394	RNA splicing, via endonucleolytic cleavage and ligation	gene-LOC110690913					Molecular function	GO:0016682	oxidoreductase activity, acting on diphenols and related substances as donors, oxygen as acceptor	gene-LOC110728825
Biological process	GO:0000469	cleavage involved in rRNA processing	gene-LOC110699323					Molecular function	GO:0009881	photoreceptor activity	gene-LOC110698015
Biological process	GO:0006188	IMP biosynthetic process	gene-LOC110692204					Molecular function	GO:0022843	voltage-gated cation channel activity	gene-LOC110737963
Biological process	GO:0006743	ubiquinone metabolic process	gene-LOC110697814					Molecular function	GO:0016722	oxidoreductase activity, oxidizing metal ions	gene-LOC110688563
Biological process	GO:0006744	ubiquinone biosynthetic process	gene-LOC110697814					Molecular function	GO:0016854	racemase and epimerase activity	gene-LOC110719483
Biological process	GO:0007155	cell adhesion	gene-LOC110688425					Molecular function	GO:0016671	oxidoreductase activity, acting on a sulfur group of donors, disulfide as acceptor	gene-LOC110705472
Biological process	GO:0009962	regulation of flavonoid biosynthetic process	gene-LOC110705422					Molecular function	GO:0004693	cyclin-dependent protein serine/threonine kinase activity	gene-LOC110700643
Biological process	GO:0016024	CDP-diacylglycerol biosynthetic process	gene-LOC110711231					Molecular function	GO:0019783	ubiquitin-like protein-specific protease activity	gene-LOC110688138
Biological process	GO:0032956	regulation of actin cytoskeleton organization	gene-LOC110701099					Molecular function	GO:0097472	cyclin-dependent protein kinase activity	gene-LOC110700643
Biological process	GO:0032970	regulation of actin filament-based process	gene-LOC110701099					Molecular function	GO:0003779	actin binding	gene-LOC110716294/gene-LOC110723685
Biological process	GO:0044839	cell cycle G2/M phase transition	gene-LOC110731979					Molecular function	GO:0032182	ubiquitin-like protein binding	gene-LOC110716618
Biological process	GO:0046040	IMP metabolic process	gene-LOC110692204					Molecular function	GO:0043130	ubiquitin binding	gene-LOC110716618
Biological process	GO:0046341	CDP-diacylglycerol metabolic process	gene-LOC110711231					Molecular function	GO:0051082	unfolded protein binding	gene-LOC110691828/gene-LOC110696116
Biological process	GO:0048532	anatomical structure arrangement	gene-LOC110705422/gene-LOC110722289/gene-LOC110733344					Molecular function	GO:0016877	ligase activity, forming carbon-sulfur bonds	gene-LOC110729653
Biological process	GO:0000904	cell morphogenesis involved in differentiation	gene-LOC110687413/gene-LOC110694169/gene-LOC110701099/gene-LOC110705327/gene-LOC110708743/gene-LOC110718505/gene-LOC110726083/gene-LOC110734387/gene-LOC110736680/gene-LOC110737132					Molecular function	GO:0016679	oxidoreductase activity, acting on diphenols and related substances as donors	gene-LOC110728825
Biological process	GO:0006665	sphingolipid metabolic process	gene-LOC110686218/gene-LOC110693600					Molecular function	GO:0004197	cysteine-type endopeptidase activity	gene-LOC110715984
Biological process	GO:0009251	glucan catabolic process	gene-LOC110690647/gene-LOC110706636					Molecular function	GO:0004791	thioredoxin-disulfide reductase activity	gene-LOC110705472
Biological process	GO:0002833	positive regulation of response to biotic stimulus	gene-LOC110686150/gene-LOC110704764/gene-LOC110722263/gene-LOC110722270					Molecular function	GO:0016853	isomerase activity	gene-LOC110687804/gene-LOC110697818/gene-LOC110719483/gene-LOC110720633/gene-LOC110722223
Biological process	GO:0010565	regulation of cellular ketone metabolic process	gene-LOC110690011/gene-LOC110694117/gene-LOC110694122/gene-LOC110739232					Molecular function	GO:0005267	potassium channel activity	gene-LOC110737963
Biological process	GO:0072329	monocarboxylic acid catabolic process	gene-LOC110690495/gene-LOC110707499/gene-LOC110735020					Molecular function	GO:0016411	acylglycerol O-acyltransferase activity	gene-LOC110718746
Biological process	GO:0006869	lipid transport	gene-LOC110690673/gene-LOC110716857/gene-LOC110727470/gene-LOC110731103/novel.1257					Molecular function	GO:0015267	channel activity	gene-LOC110703908/gene-LOC110737963/gene-LOC110738658
Biological process	GO:0016050	vesicle organization	gene-LOC110693032/gene-LOC110715703/gene-LOC110720508/gene-LOC110728084/gene-LOC110728529					Molecular function	GO:0022803	passive transmembrane transporter activity	gene-LOC110703908/gene-LOC110737963/gene-LOC110738658
Biological process	GO:0009639	response to red or far red light	gene-LOC110685988/gene-LOC110687420/gene-LOC110691853/gene-LOC110700594/gene-LOC110701761/gene-LOC110704165/gene-LOC110710776/gene-LOC110718505/gene-LOC110720141/gene-LOC110724202/gene-LOC110728106/gene-LOC110731282/gene-LOC110735659/gene-LOC110738228/gene-LOC110739715/gene-LOC110740119					Molecular function	GO:0008378	galactosyltransferase activity	gene-LOC110728505
Biological process	GO:0018193	peptidyl-amino acid modification	gene-LOC110698423/gene-LOC110700447/gene-LOC110701737/gene-LOC110703607/gene-LOC110704570/gene-LOC110706660/gene-LOC110707264/gene-LOC110707860/gene-LOC110708349/gene-LOC110709705/gene-LOC110718113/gene-LOC110729106/gene-LOC110729521/gene-LOC110733110/gene-LOC110734351/gene-LOC110734362/gene-LOC110738848					Molecular function	GO:0016702	oxidoreductase activity, acting on single donors with incorporation of molecular oxygen, incorporation of two atoms of oxygen	gene-LOC110724173
Biological process	GO:0010104	regulation of ethylene-activated signaling pathway	gene-LOC110698951					Molecular function	GO:0000217	DNA secondary structure binding	gene-LOC110714481
Biological process	GO:0043069	negative regulation of programmed cell death	gene-LOC110706957					Molecular function	GO:0005102	signaling receptor binding	gene-LOC110693353
Biological process	GO:0051865	protein autoubiquitination	gene-LOC110705669					Molecular function	GO:0003993	acid phosphatase activity	gene-LOC110738341
Biological process	GO:0070297	regulation of phosphorelay signal transduction system	gene-LOC110698951					Molecular function	GO:0047134	protein-disulfide reductase activity	gene-LOC110705472
Biological process	GO:0051093	negative regulation of developmental process	gene-LOC110705669/gene-LOC110707860/gene-LOC110720629/gene-LOC110721084/gene-LOC110728106/gene-LOC110729106					Molecular function	GO:0015238	drug transmembrane transporter activity	gene-LOC110690349
Biological process	GO:0031329	regulation of cellular catabolic process	gene-LOC110693629/gene-LOC110700251/gene-LOC110705036/gene-LOC110706921/gene-LOC110731606					Molecular function	GO:0005516	calmodulin binding	gene-LOC110686704/gene-LOC110687804/gene-LOC110716294/gene-LOC110723685
Biological process	GO:0010090	trichome morphogenesis	gene-LOC110687413/gene-LOC110726083/gene-LOC110737132					Molecular function	GO:0005507	copper ion binding	gene-LOC110732717/gene-LOC110736275
Biological process	GO:0006417	regulation of translation	gene-LOC110690729/gene-LOC110700485/gene-LOC110700685/gene-LOC110711696/gene-LOC110726049/gene-LOC110726354/gene-LOC110726558/gene-LOC110731651					Molecular function	GO:0005543	phospholipid binding	gene-LOC110690464/gene-LOC110730215
Biological process	GO:0034248	regulation of cellular amide metabolic process	gene-LOC110690729/gene-LOC110700485/gene-LOC110700685/gene-LOC110711696/gene-LOC110726049/gene-LOC110726354/gene-LOC110726558/gene-LOC110731651					Molecular function	GO:0016668	oxidoreductase activity, acting on a sulfur group of donors, NAD(P) as acceptor	gene-LOC110705472
Biological process	GO:0000027	ribosomal large subunit assembly	gene-LOC110684354					Molecular function	GO:0008234	cysteine-type peptidase activity	gene-LOC110688138/gene-LOC110715984
Biological process	GO:0005992	trehalose biosynthetic process	gene-LOC110717661					Molecular function	GO:0016887	ATPase activity	gene-LOC110695238/gene-LOC110718870
Biological process	GO:0015748	organophosphate ester transport	gene-LOC110687333					Molecular function	GO:0004497	monooxygenase activity	gene-LOC110691472/gene-LOC110692765/gene-LOC110695887/gene-LOC110707945
Biological process	GO:0035601	protein deacylation	gene-LOC110704507					Molecular function	GO:0019901	protein kinase binding	gene-LOC110726178
Biological process	GO:0051445	regulation of meiotic cell cycle	gene-LOC110739134					Molecular function	GO:0016879	ligase activity, forming carbon-nitrogen bonds	gene-LOC110682789
Biological process	GO:0070734	histone H3-K27 methylation	gene-LOC110738848					Molecular function	GO:0016835	carbon-oxygen lyase activity	gene-LOC110720419/gene-LOC110721632
Biological process	GO:0098732	macromolecule deacylation	gene-LOC110704507					Molecular function	GO:0030145	manganese ion binding	gene-LOC110686643
Biological process	GO:1902532	negative regulation of intracellular signal transduction	gene-LOC110698951					Molecular function	GO:0019900	kinase binding	gene-LOC110726178
Biological process	GO:1903338	regulation of cell wall organization or biogenesis	gene-LOC110719434					Molecular function	GO:0035091	phosphatidylinositol binding	gene-LOC110690464
Biological process	GO:1905613	regulation of developmental vegetative growth	gene-LOC110691541					Molecular function	GO:0003729	mRNA binding	gene-LOC110683088/gene-LOC110687485/gene-LOC110696069/gene-LOC110724851
Biological process	GO:0006004	fucose metabolic process	gene-LOC110703388/gene-LOC110724639					Molecular function	GO:0003712	transcription coregulator activity	gene-LOC110706924
Biological process	GO:0042538	hyperosmotic salinity response	gene-LOC110715303/gene-LOC110723920					Molecular function	GO:0016763	transferase activity, transferring pentosyl groups	gene-LOC110712494
Biological process	GO:0044743	protein transmembrane import into intracellular organelle	gene-LOC110703582/gene-LOC110737987					Molecular function	GO:0016860	intramolecular oxidoreductase activity	gene-LOC110720633
Biological process	GO:0071824	protein-DNA complex subunit organization	gene-LOC110693191/gene-LOC110723681/gene-LOC110728933/gene-LOC110729791/gene-LOC110734400					Molecular function	GO:0043177	organic acid binding	gene-LOC110702579
Biological process	GO:0006875	cellular metal ion homeostasis	gene-LOC110684130/gene-LOC110689435/gene-LOC110714010/gene-LOC110718119/gene-LOC110718527/gene-LOC110731213					Molecular function	GO:0051213	dioxygenase activity	gene-LOC110690949/gene-LOC110724173
Biological process	GO:0045488	pectin metabolic process	gene-LOC110686222/gene-LOC110698548/gene-LOC110705002/gene-LOC110719091/gene-LOC110721850/gene-LOC110734387/gene-LOC110738259					Molecular function	GO:0003727	single-stranded RNA binding	gene-LOC110687354
Biological process	GO:0000470	maturation of LSU-rRNA	gene-LOC110699323					Molecular function	GO:0051537	2 iron, 2 sulfur cluster binding	gene-LOC110695887
Biological process	GO:0009833	plant-type primary cell wall biogenesis	gene-LOC110705676					Molecular function	GO:0061630	ubiquitin protein ligase activity	gene-LOC110702603/gene-LOC110710463/gene-LOC110719364
Biological process	GO:0010020	chloroplast fission	gene-LOC110695246					Molecular function	GO:0061659	ubiquitin-like protein ligase activity	gene-LOC110702603/gene-LOC110710463/gene-LOC110719364
Biological process	GO:0032880	regulation of protein localization	gene-LOC110713334					Molecular function	GO:0015079	potassium ion transmembrane transporter activity	gene-LOC110737963
Biological process	GO:0043572	plastid fission	gene-LOC110695246					Molecular function	GO:0008422	beta-glucosidase activity	gene-LOC110719843
Biological process	GO:0043650	dicarboxylic acid biosynthetic process	gene-LOC110709664					Molecular function	GO:0016874	ligase activity	gene-LOC110682789/gene-LOC110729653/gene-LOC110730889
Biological process	GO:0048235	pollen sperm cell differentiation	gene-LOC110726903					Molecular function	GO:0004523	RNA-DNA hybrid ribonuclease activity	novel.2327/novel.8649
Biological process	GO:0048359	mucilage metabolic process involved in seed coat development	gene-LOC110688425					Molecular function	GO:0003697	single-stranded DNA binding	gene-LOC110714481
Biological process	GO:0060429	epithelium development	gene-LOC110688156					Molecular function	GO:0009055	electron transfer activity	gene-LOC110736326/gene-LOC110736916
Biological process	GO:0070988	demethylation	gene-LOC110738115					Molecular function	GO:0003755	peptidyl-prolyl cis-trans isomerase activity	gene-LOC110687804
Biological process	GO:0055065	metal ion homeostasis	gene-LOC110684130/gene-LOC110686355/gene-LOC110688737/gene-LOC110689435/gene-LOC110714010/gene-LOC110718119/gene-LOC110718527/gene-LOC110731213/gene-LOC110737010					Molecular function	GO:0042626	ATPase activity, coupled to transmembrane movement of substances	gene-LOC110692403/gene-LOC110731349
Biological process	GO:0006081	cellular aldehyde metabolic process	gene-LOC110695399/gene-LOC110703356/gene-LOC110738477					Molecular function	GO:0051536	iron-sulfur cluster binding	gene-LOC110695887/gene-LOC110705046
Biological process	GO:0006473	protein acetylation	gene-LOC110698423/gene-LOC110701737/gene-LOC110734362					Molecular function	GO:0051540	metal cluster binding	gene-LOC110695887/gene-LOC110705046
Biological process	GO:0006914	autophagy	gene-LOC110700251/gene-LOC110731606/gene-LOC110736936					Molecular function	GO:0016859	cis-trans isomerase activity	gene-LOC110687804
Biological process	GO:0061919	process utilizing autophagic mechanism	gene-LOC110700251/gene-LOC110731606/gene-LOC110736936					Molecular function	GO:0005261	cation channel activity	gene-LOC110737963
Biological process	GO:1901659	glycosyl compound biosynthetic process	gene-LOC110682517/gene-LOC110704621/gene-LOC110732750					Molecular function	GO:0043621	protein self-association	gene-LOC110693353
Biological process	GO:0032940	secretion by cell	gene-LOC110684409/gene-LOC110701099/gene-LOC110728084/gene-LOC110728529					Molecular function	GO:0004527	exonuclease activity	gene-LOC110708732
Biological process	GO:0043085	positive regulation of catalytic activity	gene-LOC110682317/gene-LOC110717391/gene-LOC110720092/gene-LOC110737678					Molecular function	GO:0015926	glucosidase activity	gene-LOC110719843
Biological process	GO:0009743	response to carbohydrate	gene-LOC110687333/gene-LOC110697133/gene-LOC110707497/gene-LOC110711696/gene-LOC110716425/gene-LOC110721893					Molecular function	GO:0060089	molecular transducer activity	gene-LOC110691458/gene-LOC110698015/gene-LOC110726178
Biological process	GO:0042435	indole-containing compound biosynthetic process	gene-LOC110721014/gene-LOC110724845					Molecular function	GO:0016891	endoribonuclease activity, producing 5'-phosphomonoesters	novel.2327/novel.8649
Biological process	GO:0051258	protein polymerization	gene-LOC110689382/gene-LOC110701099					Molecular function	GO:0004721	phosphoprotein phosphatase activity	gene-LOC110728455/gene-LOC110730215
Biological process	GO:0031349	positive regulation of defense response	gene-LOC110686150/gene-LOC110704764/gene-LOC110722263/gene-LOC110722270					Molecular function	GO:0016893	endonuclease activity, active with either ribo- or deoxyribonucleic acids and producing 5'-phosphomonoesters	novel.2327/novel.8649
Biological process	GO:0000245	spliceosomal complex assembly	gene-LOC110682152					Molecular function	GO:0015399	primary active transmembrane transporter activity	gene-LOC110692403/gene-LOC110731349
Biological process	GO:0009903	chloroplast avoidance movement	gene-LOC110707050					Molecular function	GO:0033218	amide binding	gene-LOC110687804
Biological process	GO:0010540	basipetal auxin transport	gene-LOC110731200					Molecular function	GO:0015035	protein disulfide oxidoreductase activity	gene-LOC110705472
Biological process	GO:0018107	peptidyl-threonine phosphorylation	gene-LOC110700447					Molecular function	GO:0005506	iron ion binding	gene-LOC110691472/gene-LOC110692765/gene-LOC110720450
Biological process	GO:0018210	peptidyl-threonine modification	gene-LOC110700447					Molecular function	GO:0015036	disulfide oxidoreductase activity	gene-LOC110705472
Biological process	GO:0030104	water homeostasis	gene-LOC110701122					Molecular function	GO:0008094	DNA-dependent ATPase activity	gene-LOC110714481
Biological process	GO:0043200	response to amino acid	gene-LOC110720843					Molecular function	GO:0016709	oxidoreductase activity, acting on paired donors, with incorporation or reduction of molecular oxygen, NAD(P)H as one donor, and incorporation of one atom of oxygen	gene-LOC110692765
Biological process	GO:0045010	actin nucleation	gene-LOC110689382					Molecular function	GO:0050660	flavin adenine dinucleotide binding	gene-LOC110736916
Biological process	GO:0048439	flower morphogenesis	gene-LOC110691541					Molecular function	GO:0004521	endoribonuclease activity	novel.2327/novel.8649
Biological process	GO:0052325	cell wall pectin biosynthetic process	gene-LOC110734387					Molecular function	GO:0030247	polysaccharide binding	gene-LOC110714985
Biological process	GO:0006406	mRNA export from nucleus	gene-LOC110693629/gene-LOC110706921					Molecular function	GO:0005509	calcium ion binding	gene-LOC110738808/gene-LOC110740328
Biological process	GO:0007034	vacuolar transport	gene-LOC110705071/gene-LOC110715703/gene-LOC110723409					Molecular function	GO:0038023	signaling receptor activity	gene-LOC110691458/gene-LOC110698015
Biological process	GO:0010393	galacturonan metabolic process	gene-LOC110686222/gene-LOC110698548/gene-LOC110705002/gene-LOC110719091/gene-LOC110721850/gene-LOC110734387/gene-LOC110738259					Molecular function	GO:0004540	ribonuclease activity	novel.2327/novel.8649
Biological process	GO:0000712	resolution of meiotic recombination intermediates	gene-LOC110739134					Molecular function	GO:0030234	enzyme regulator activity	gene-LOC110689303/gene-LOC110690464
Biological process	GO:0006558	L-phenylalanine metabolic process	gene-LOC110728031					Molecular function	GO:0004675	transmembrane receptor protein serine/threonine kinase activity	gene-LOC110691458
Biological process	GO:0009817	defense response to fungus, incompatible interaction	gene-LOC110731606					Molecular function	GO:0098772	molecular function regulator	gene-LOC110689303/gene-LOC110690464
Biological process	GO:0009880	embryonic pattern specification	gene-LOC110728725					Molecular function	GO:0019199	transmembrane receptor protein kinase activity	gene-LOC110691458
Biological process	GO:0010492	maintenance of shoot apical meristem identity	gene-LOC110734339					Molecular function	GO:0004888	transmembrane signaling receptor activity	gene-LOC110691458
Biological process	GO:1902221	erythrose 4-phosphate/phosphoenolpyruvate family amino acid metabolic process	gene-LOC110728031					Molecular function	GO:0019899	enzyme binding	gene-LOC110726178
Biological process	GO:0017038	protein import	gene-LOC110692672/gene-LOC110697133/gene-LOC110703582/gene-LOC110713334/gene-LOC110722164/gene-LOC110737987					Molecular function	GO:0004190	aspartic-type endopeptidase activity	gene-LOC110686188
Biological process	GO:0097435	supramolecular fiber organization	gene-LOC110687413/gene-LOC110688156/gene-LOC110689382/gene-LOC110701099/gene-LOC110714090/gene-LOC110736331					Molecular function	GO:0070001	aspartic-type peptidase activity	gene-LOC110686188
Biological process	GO:0007389	pattern specification process	gene-LOC110685988/gene-LOC110698548/gene-LOC110705002/gene-LOC110710724/gene-LOC110724124/gene-LOC110728725/gene-LOC110731979/gene-LOC110734339/gene-LOC110734451
Biological process	GO:0002682	regulation of immune system process	gene-LOC110704764/gene-LOC110706957/gene-LOC110710658/gene-LOC110724124
Biological process	GO:0019220	regulation of phosphate metabolic process	gene-LOC110682317/gene-LOC110690310/gene-LOC110717391/gene-LOC110737678
Biological process	GO:0050776	regulation of immune response	gene-LOC110704764/gene-LOC110706957/gene-LOC110710658/gene-LOC110724124
Biological process	GO:0051174	regulation of phosphorus metabolic process	gene-LOC110682317/gene-LOC110690310/gene-LOC110717391/gene-LOC110737678
Biological process	GO:0044247	cellular polysaccharide catabolic process	gene-LOC110690647/gene-LOC110706636
Biological process	GO:0000079	regulation of cyclin-dependent protein serine/threonine kinase activity	gene-LOC110690310
Biological process	GO:0005991	trehalose metabolic process	gene-LOC110717661
Biological process	GO:0015780	nucleotide-sugar transmembrane transport	gene-LOC110699173
Biological process	GO:0019646	aerobic electron transport chain	gene-LOC110682479
Biological process	GO:0042775	mitochondrial ATP synthesis coupled electron transport	gene-LOC110682479
Biological process	GO:0048826	cotyledon morphogenesis	gene-LOC110710724
Biological process	GO:1904029	regulation of cyclin-dependent protein kinase activity	gene-LOC110690310
Biological process	GO:0032504	multicellular organism reproduction	gene-LOC110688029/gene-LOC110698548/gene-LOC110705002/gene-LOC110726712/gene-LOC110726903/gene-LOC110727475/gene-LOC110732450/gene-LOC110738848/gene-LOC110739134
Biological process	GO:0045892	negative regulation of transcription, DNA-templated	gene-LOC110700594/gene-LOC110710946/gene-LOC110719434/gene-LOC110720629/gene-LOC110721084/gene-LOC110724124/gene-LOC110737352
Biological process	GO:0045088	regulation of innate immune response	gene-LOC110704764/gene-LOC110710658/gene-LOC110724124
Biological process	GO:0071489	cellular response to red or far red light	gene-LOC110687420/gene-LOC110704165/gene-LOC110710776/gene-LOC110720141/gene-LOC110728106/gene-LOC110731282/gene-LOC110735659/gene-LOC110738228
Biological process	GO:0009826	unidimensional cell growth	gene-LOC110686072/gene-LOC110689745/gene-LOC110694169/gene-LOC110701099/gene-LOC110701122/gene-LOC110702640/gene-LOC110705327/gene-LOC110708743/gene-LOC110718505/gene-LOC110725111/gene-LOC110734351/gene-LOC110734387/gene-LOC110736680
Biological process	GO:0010039	response to iron ion	gene-LOC110683717/gene-LOC110730575
Biological process	GO:0010197	polar nucleus fusion	gene-LOC110686668/gene-LOC110718551
Biological process	GO:0000226	microtubule cytoskeleton organization	gene-LOC110687413/gene-LOC110688156/gene-LOC110708718/gene-LOC110714090/gene-LOC110737132
Biological process	GO:0002229	defense response to oomycetes	gene-LOC110694106/gene-LOC110703582/gene-LOC110704943
Biological process	GO:0043543	protein acylation	gene-LOC110698423/gene-LOC110701737/gene-LOC110734362
Biological process	GO:0016054	organic acid catabolic process	gene-LOC110690011/gene-LOC110690495/gene-LOC110707499/gene-LOC110728031/gene-LOC110733198/gene-LOC110735020
Biological process	GO:0000741	karyogamy	gene-LOC110686668/gene-LOC110718551
Biological process	GO:0016485	protein processing	gene-LOC110689425/gene-LOC110705488
Biological process	GO:0006779	porphyrin-containing compound biosynthetic process	gene-LOC110687987/gene-LOC110691541/gene-LOC110710776/gene-LOC110728106
Biological process	GO:0050790	regulation of catalytic activity	gene-LOC110682317/gene-LOC110690310/gene-LOC110715677/gene-LOC110717391/gene-LOC110719867/gene-LOC110720092/gene-LOC110737678
Biological process	GO:0009851	auxin biosynthetic process	gene-LOC110708260/gene-LOC110711143
Biological process	GO:0032508	DNA duplex unwinding	gene-LOC110725111/gene-LOC110727038
Biological process	GO:0048825	cotyledon development	gene-LOC110694094/gene-LOC110710724
Biological process	GO:0006887	exocytosis	gene-LOC110684409/gene-LOC110701099/gene-LOC110728084
Biological process	GO:0007015	actin filament organization	gene-LOC110689382/gene-LOC110701099/gene-LOC110736331
Biological process	GO:0042127	regulation of cell proliferation	gene-LOC110705669/gene-LOC110710658/gene-LOC110731979
Biological process	GO:0009943	adaxial/abaxial axis specification	gene-LOC110724124
Biological process	GO:0009944	polarity specification of adaxial/abaxial axis	gene-LOC110724124
Biological process	GO:0019722	calcium-mediated signaling	gene-LOC110720843
Biological process	GO:0030150	protein import into mitochondrial matrix	gene-LOC110703582
Biological process	GO:0043086	negative regulation of catalytic activity	gene-LOC110719867
Biological process	GO:0051307	meiotic chromosome separation	gene-LOC110739134
Biological process	GO:1902903	regulation of supramolecular fiber organization	gene-LOC110701099
Biological process	GO:0010608	posttranscriptional regulation of gene expression	gene-LOC110685563/gene-LOC110688325/gene-LOC110690729/gene-LOC110693456/gene-LOC110693629/gene-LOC110700485/gene-LOC110700685/gene-LOC110706921/gene-LOC110711696/gene-LOC110726049/gene-LOC110726354/gene-LOC110726558/gene-LOC110731651
Biological process	GO:0009751	response to salicylic acid	gene-LOC110687475/gene-LOC110688345/gene-LOC110695211/gene-LOC110701122/gene-LOC110704764/gene-LOC110705552/gene-LOC110705844/gene-LOC110716425/gene-LOC110724124/gene-LOC110731664/gene-LOC110734359/gene-LOC110739232
Biological process	GO:0006997	nucleus organization	gene-LOC110686668/gene-LOC110718551/gene-LOC110731446
Biological process	GO:0006972	hyperosmotic response	gene-LOC110715303/gene-LOC110723920
Biological process	GO:0009559	embryo sac central cell differentiation	gene-LOC110686668/gene-LOC110718551
Biological process	GO:0010876	lipid localization	gene-LOC110690673/gene-LOC110716857/gene-LOC110727470/gene-LOC110731103/novel.1257
Biological process	GO:0006383	transcription by RNA polymerase III	gene-LOC110710946
Biological process	GO:0010363	regulation of plant-type hypersensitive response	gene-LOC110704764
Biological process	GO:0010638	positive regulation of organelle organization	gene-LOC110739134
Biological process	GO:2000112	regulation of cellular macromolecule biosynthetic process	gene-LOC110690729/gene-LOC110700485/gene-LOC110700685/gene-LOC110711696/gene-LOC110726049/gene-LOC110726354/gene-LOC110726558/gene-LOC110731651
Biological process	GO:0009736	cytokinin-activated signaling pathway	gene-LOC110682669/gene-LOC110709768/gene-LOC110738389
Biological process	GO:0009867	jasmonic acid mediated signaling pathway	gene-LOC110692105/gene-LOC110695126/gene-LOC110716425/gene-LOC110725534
Biological process	GO:0032392	DNA geometric change	gene-LOC110725111/gene-LOC110727038
Biological process	GO:0051510	regulation of unidimensional cell growth	gene-LOC110694169/gene-LOC110708743
Biological process	GO:0006312	mitotic recombination	gene-LOC110725237
Biological process	GO:0009692	ethylene metabolic process	gene-LOC110733198
Biological process	GO:0009693	ethylene biosynthetic process	gene-LOC110733198
Biological process	GO:0043449	cellular alkene metabolic process	gene-LOC110733198
Biological process	GO:0043450	alkene biosynthetic process	gene-LOC110733198
Biological process	GO:0044070	regulation of anion transport	gene-LOC110681874
Biological process	GO:0052482	defense response by cell wall thickening	gene-LOC110703610
Biological process	GO:0052544	defense response by callose deposition in cell wall	gene-LOC110703610
Biological process	GO:1900673	olefin metabolic process	gene-LOC110733198
Biological process	GO:1900674	olefin biosynthetic process	gene-LOC110733198
Biological process	GO:1901334	lactone metabolic process	gene-LOC110703610
Biological process	GO:1901336	lactone biosynthetic process	gene-LOC110703610
Biological process	GO:0010646	regulation of cell communication	gene-LOC110682669/gene-LOC110692105/gene-LOC110695126/gene-LOC110698951/gene-LOC110699272/gene-LOC110699282/gene-LOC110704764/gene-LOC110706409/gene-LOC110707947/gene-LOC110709970/gene-LOC110714172/gene-LOC110714604/gene-LOC110721457/gene-LOC110725534/gene-LOC110725637/gene-LOC110740119
Biological process	GO:0009895	negative regulation of catabolic process	gene-LOC110686708/gene-LOC110700251
Biological process	GO:0009968	negative regulation of signal transduction	gene-LOC110682669/gene-LOC110698951/gene-LOC110699272/gene-LOC110740119
Biological process	GO:0010648	negative regulation of cell communication	gene-LOC110682669/gene-LOC110698951/gene-LOC110699272/gene-LOC110740119
Biological process	GO:0023057	negative regulation of signaling	gene-LOC110682669/gene-LOC110698951/gene-LOC110699272/gene-LOC110740119
Biological process	GO:0071229	cellular response to acid chemical	gene-LOC110689282/gene-LOC110720843
Biological process	GO:0000162	tryptophan biosynthetic process	gene-LOC110724845
Biological process	GO:0043903	regulation of symbiosis, encompassing mutualism through parasitism	gene-LOC110704764
Biological process	GO:0046219	indolalkylamine biosynthetic process	gene-LOC110724845
Biological process	GO:0090333	regulation of stomatal closure	gene-LOC110737010
Biological process	GO:0006418	tRNA aminoacylation for protein translation	gene-LOC110692508/gene-LOC110698669/gene-LOC110715576
Biological process	GO:0043038	amino acid activation	gene-LOC110692508/gene-LOC110698669/gene-LOC110715576
Biological process	GO:0043039	tRNA aminoacylation	gene-LOC110692508/gene-LOC110698669/gene-LOC110715576
Biological process	GO:0034599	cellular response to oxidative stress	gene-LOC110689220/gene-LOC110721056/gene-LOC110721665
Biological process	GO:0071368	cellular response to cytokinin stimulus	gene-LOC110682669/gene-LOC110709768/gene-LOC110738389
Biological process	GO:0007166	cell surface receptor signaling pathway	gene-LOC110682314/gene-LOC110683774/gene-LOC110684054/gene-LOC110686407/gene-LOC110690145/gene-LOC110701122/gene-LOC110701150/gene-LOC110710270/gene-LOC110714063/gene-LOC110731573/gene-LOC110736559/gene-LOC110739254
Biological process	GO:0006890	retrograde vesicle-mediated transport, Golgi to ER	gene-LOC110715584
Biological process	GO:0046916	cellular transition metal ion homeostasis	gene-LOC110684130/gene-LOC110714010/gene-LOC110718527/gene-LOC110731213
Biological process	GO:0042180	cellular ketone metabolic process	gene-LOC110690011/gene-LOC110694117/gene-LOC110694122/gene-LOC110697814/gene-LOC110702759/gene-LOC110739232
Biological process	GO:0055076	transition metal ion homeostasis	gene-LOC110684130/gene-LOC110686355/gene-LOC110688737/gene-LOC110714010/gene-LOC110718527/gene-LOC110731213
Biological process	GO:0000272	polysaccharide catabolic process	gene-LOC110690647/gene-LOC110700469/gene-LOC110700628/gene-LOC110706636/gene-LOC110716578/gene-LOC110721850/gene-LOC110738751
Biological process	GO:0090501	RNA phosphodiester bond hydrolysis	gene-LOC110686668/gene-LOC110699323
Biological process	GO:0010075	regulation of meristem growth	gene-LOC110685988/gene-LOC110689435/gene-LOC110691541/gene-LOC110718119
Biological process	GO:0015718	monocarboxylic acid transport	gene-LOC110687333
Biological process	GO:0031400	negative regulation of protein modification process	gene-LOC110698423
Biological process	GO:0045089	positive regulation of innate immune response	gene-LOC110704764
Biological process	GO:0055075	potassium ion homeostasis	gene-LOC110737010
Biological process	GO:1902652	secondary alcohol metabolic process	gene-LOC110738477
Biological process	GO:0016579	protein deubiquitination	gene-LOC110683601/gene-LOC110708717
Biological process	GO:1901657	glycosyl compound metabolic process	gene-LOC110682517/gene-LOC110695684/gene-LOC110704621/gene-LOC110721737/gene-LOC110729974/gene-LOC110732493/gene-LOC110732750
Biological process	GO:0044403	symbiont process	gene-LOC110686708/gene-LOC110687867/gene-LOC110699314/gene-LOC110704764/gene-LOC110711579/gene-LOC110714917/gene-LOC110732040/gene-LOC110733473/gene-LOC110739232
Biological process	GO:0010015	root morphogenesis	gene-LOC110685370/gene-LOC110685988/gene-LOC110686355/gene-LOC110688737/gene-LOC110689745/gene-LOC110691541/gene-LOC110709820/gene-LOC110709821/gene-LOC110721413/gene-LOC110722289/gene-LOC110724665/gene-LOC110725768/gene-LOC110733344
Biological process	GO:0002684	positive regulation of immune system process	gene-LOC110704764
Biological process	GO:0006298	mismatch repair	gene-LOC110725237
Biological process	GO:0006857	oligopeptide transport	gene-LOC110704624
Biological process	GO:0008284	positive regulation of cell proliferation	gene-LOC110731979
Biological process	GO:0015833	peptide transport	gene-LOC110704624
Biological process	GO:0031503	protein-containing complex localization	gene-LOC110705140
Biological process	GO:0035966	response to topologically incorrect protein	gene-LOC110725750
Biological process	GO:0045824	negative regulation of innate immune response	gene-LOC110710658
Biological process	GO:0050684	regulation of mRNA processing	gene-LOC110704764
Biological process	GO:0050778	positive regulation of immune response	gene-LOC110704764
Biological process	GO:0065009	regulation of molecular function	gene-LOC110682317/gene-LOC110690310/gene-LOC110700594/gene-LOC110715677/gene-LOC110717391/gene-LOC110719867/gene-LOC110720092/gene-LOC110731664/gene-LOC110737678
Biological process	GO:0010087	phloem or xylem histogenesis	gene-LOC110719434/gene-LOC110720092/gene-LOC110733538/gene-LOC110733539/gene-LOC110734451
Biological process	GO:0009756	carbohydrate mediated signaling	gene-LOC110697133/gene-LOC110716425
Biological process	GO:0010182	sugar mediated signaling pathway	gene-LOC110697133/gene-LOC110716425
Biological process	GO:0048193	Golgi vesicle transport	gene-LOC110681905/gene-LOC110691844/gene-LOC110715584/gene-LOC110720508/gene-LOC110728529
Biological process	GO:0007030	Golgi organization	gene-LOC110699516
Biological process	GO:0071900	regulation of protein serine/threonine kinase activity	gene-LOC110690310
Biological process	GO:0016197	endosomal transport	gene-LOC110715584/gene-LOC110723920
Biological process	GO:0043487	regulation of RNA stability	gene-LOC110693629/gene-LOC110706921
Biological process	GO:0051168	nuclear export	gene-LOC110693629/gene-LOC110705140/gene-LOC110706921
Biological process	GO:0042147	retrograde transport, endosome to Golgi	gene-LOC110715584
Biological process	GO:0043484	regulation of RNA splicing	gene-LOC110688322
Biological process	GO:0009067	aspartate family amino acid biosynthetic process	gene-LOC110683171/gene-LOC110688806
Biological process	GO:0006400	tRNA modification	gene-LOC110700392/gene-LOC110736996/gene-LOC110737049
Biological process	GO:0030036	actin cytoskeleton organization	gene-LOC110689382/gene-LOC110701099/gene-LOC110736331
Biological process	GO:0006284	base-excision repair	gene-LOC110727038/gene-LOC110738115
Biological process	GO:0006816	calcium ion transport	gene-LOC110720843
Biological process	GO:0048506	regulation of timing of meristematic phase transition	gene-LOC110737352
Biological process	GO:0048510	regulation of timing of transition from vegetative to reproductive phase	gene-LOC110737352
Biological process	GO:0065001	specification of axis polarity	gene-LOC110724124
Biological process	GO:0044093	positive regulation of molecular function	gene-LOC110682317/gene-LOC110717391/gene-LOC110720092/gene-LOC110737678
Biological process	GO:0006405	RNA export from nucleus	gene-LOC110693629/gene-LOC110706921
Biological process	GO:0010017	red or far-red light signaling pathway	gene-LOC110687420/gene-LOC110704165/gene-LOC110720141/gene-LOC110728106/gene-LOC110731282/gene-LOC110735659/gene-LOC110738228
Biological process	GO:0000281	mitotic cytokinesis	gene-LOC110705676
Biological process	GO:0007140	male meiotic nuclear division	gene-LOC110739134
Biological process	GO:0009955	adaxial/abaxial pattern specification	gene-LOC110724124
Biological process	GO:0016553	base conversion or substitution editing	gene-LOC110737049
Biological process	GO:0019932	second-messenger-mediated signaling	gene-LOC110720843
Biological process	GO:0045787	positive regulation of cell cycle	gene-LOC110739134
Biological process	GO:0052542	defense response by callose deposition	gene-LOC110703610
Biological process	GO:0071417	cellular response to organonitrogen compound	gene-LOC110720843
Biological process	GO:0009789	positive regulation of abscisic acid-activated signaling pathway	gene-LOC110699282/gene-LOC110714604
Biological process	GO:0071395	cellular response to jasmonic acid stimulus	gene-LOC110692105/gene-LOC110695126/gene-LOC110716425/gene-LOC110725534
Biological process	GO:0009626	plant-type hypersensitive response	gene-LOC110686708/gene-LOC110687867/gene-LOC110704764/gene-LOC110711579/gene-LOC110714917/gene-LOC110732040/gene-LOC110739232
Biological process	GO:0034050	host programmed cell death induced by symbiont	gene-LOC110686708/gene-LOC110687867/gene-LOC110704764/gene-LOC110711579/gene-LOC110714917/gene-LOC110732040/gene-LOC110739232
Biological process	GO:0001666	response to hypoxia	gene-LOC110732040
Biological process	GO:0009902	chloroplast relocation	gene-LOC110707050
Biological process	GO:0019750	chloroplast localization	gene-LOC110707050
Biological process	GO:0033866	nucleoside bisphosphate biosynthetic process	gene-LOC110692992
Biological process	GO:0034030	ribonucleoside bisphosphate biosynthetic process	gene-LOC110692992
Biological process	GO:0034033	purine nucleoside bisphosphate biosynthetic process	gene-LOC110692992
Biological process	GO:0051644	plastid localization	gene-LOC110707050
Biological process	GO:0051667	establishment of plastid localization	gene-LOC110707050
Biological process	GO:0034968	histone lysine methylation	gene-LOC110707860/gene-LOC110729106/gene-LOC110738848
Biological process	GO:0071398	cellular response to fatty acid	gene-LOC110692105/gene-LOC110695126/gene-LOC110716425/gene-LOC110725534
Biological process	GO:0009832	plant-type cell wall biogenesis	gene-LOC110687413/gene-LOC110701099/gene-LOC110705676/gene-LOC110717250/gene-LOC110719434/gene-LOC110734387
Biological process	GO:0031399	regulation of protein modification process	gene-LOC110682317/gene-LOC110690310/gene-LOC110698423/gene-LOC110717391/gene-LOC110720092/gene-LOC110737678
Biological process	GO:0009856	pollination	gene-LOC110687734/gene-LOC110694169/gene-LOC110701099/gene-LOC110704993/gene-LOC110705327/gene-LOC110708743/gene-LOC110713049/gene-LOC110718505/gene-LOC110728137/gene-LOC110734387/gene-LOC110736680
Biological process	GO:0044706	multi-multicellular organism process	gene-LOC110687734/gene-LOC110694169/gene-LOC110701099/gene-LOC110704993/gene-LOC110705327/gene-LOC110708743/gene-LOC110713049/gene-LOC110718505/gene-LOC110728137/gene-LOC110734387/gene-LOC110736680
Biological process	GO:0002239	response to oomycetes	gene-LOC110694106/gene-LOC110703582/gene-LOC110704943
Biological process	GO:0062012	regulation of small molecule metabolic process	gene-LOC110690011/gene-LOC110694117/gene-LOC110694122/gene-LOC110739232
Biological process	GO:0042631	cellular response to water deprivation	gene-LOC110689282
Biological process	GO:0052543	callose deposition in cell wall	gene-LOC110703610
Biological process	GO:0071462	cellular response to water stimulus	gene-LOC110689282
Biological process	GO:1901606	alpha-amino acid catabolic process	gene-LOC110728031/gene-LOC110733198
Biological process	GO:0071669	plant-type cell wall organization or biogenesis	gene-LOC110682117/gene-LOC110682118/gene-LOC110687413/gene-LOC110694137/gene-LOC110701099/gene-LOC110705676/gene-LOC110711687/gene-LOC110714789/gene-LOC110717250/gene-LOC110719091/gene-LOC110719434/gene-LOC110734387
Biological process	GO:0090696	post-embryonic plant organ development	gene-LOC110699265/gene-LOC110709970/gene-LOC110710658/gene-LOC110725236/gene-LOC110725768/gene-LOC110728725/gene-LOC110733431
Biological process	GO:0008033	tRNA processing	gene-LOC110690913/gene-LOC110700392/gene-LOC110733017/gene-LOC110736996/gene-LOC110737049
Biological process	GO:0046395	carboxylic acid catabolic process	gene-LOC110690495/gene-LOC110707499/gene-LOC110728031/gene-LOC110733198/gene-LOC110735020
Biological process	GO:0012501	programmed cell death	gene-LOC110686708/gene-LOC110687867/gene-LOC110704764/gene-LOC110706957/gene-LOC110711579/gene-LOC110714917/gene-LOC110718382/gene-LOC110731606/gene-LOC110732040/gene-LOC110739232
Biological process	GO:0006906	vesicle fusion	gene-LOC110693032/gene-LOC110728084
Biological process	GO:0010200	response to chitin	gene-LOC110681874/gene-LOC110682343/gene-LOC110717751/gene-LOC110736291
Biological process	GO:0000018	regulation of DNA recombination	gene-LOC110739134
Biological process	GO:0006568	tryptophan metabolic process	gene-LOC110724845
Biological process	GO:0006586	indolalkylamine metabolic process	gene-LOC110724845
Biological process	GO:0006891	intra-Golgi vesicle-mediated transport	gene-LOC110691844
Biological process	GO:0031425	chloroplast RNA processing	gene-LOC110726049
Biological process	GO:0045927	positive regulation of growth	gene-LOC110712458
Biological process	GO:0009581	detection of external stimulus	gene-LOC110682785/gene-LOC110687420/gene-LOC110704165/gene-LOC110720141/gene-LOC110731282/gene-LOC110735659/gene-LOC110738228
Biological process	GO:0009582	detection of abiotic stimulus	gene-LOC110682785/gene-LOC110687420/gene-LOC110704165/gene-LOC110720141/gene-LOC110731282/gene-LOC110735659/gene-LOC110738228
Biological process	GO:0048609	multicellular organismal reproductive process	gene-LOC110688029/gene-LOC110726712/gene-LOC110726903/gene-LOC110727475/gene-LOC110732450/gene-LOC110738848/gene-LOC110739134
Biological process	GO:0032268	regulation of cellular protein metabolic process	gene-LOC110682317/gene-LOC110690310/gene-LOC110690729/gene-LOC110698423/gene-LOC110700485/gene-LOC110700685/gene-LOC110705036/gene-LOC110711696/gene-LOC110717391/gene-LOC110720092/gene-LOC110726049/gene-LOC110726354/gene-LOC110726558/gene-LOC110731651/gene-LOC110737678
Biological process	GO:0010558	negative regulation of macromolecule biosynthetic process	gene-LOC110692105/gene-LOC110700594/gene-LOC110707860/gene-LOC110710946/gene-LOC110719434/gene-LOC110720629/gene-LOC110721084/gene-LOC110724124/gene-LOC110729106/gene-LOC110737352
Biological process	GO:0009073	aromatic amino acid family biosynthetic process	gene-LOC110709664/gene-LOC110724845
Biological process	GO:0042430	indole-containing compound metabolic process	gene-LOC110721014/gene-LOC110724845
Biological process	GO:0051702	interaction with symbiont	gene-LOC110686708/gene-LOC110687867/gene-LOC110704764/gene-LOC110711579/gene-LOC110714917/gene-LOC110732040/gene-LOC110739232
Biological process	GO:0009084	glutamine family amino acid biosynthetic process	gene-LOC110722294
Biological process	GO:0016482	cytosolic transport	gene-LOC110715584
Biological process	GO:0019747	regulation of isoprenoid metabolic process	gene-LOC110690011
Biological process	GO:0071281	cellular response to iron ion	gene-LOC110730575
Biological process	GO:0008283	cell proliferation	gene-LOC110705669/gene-LOC110710658/gene-LOC110720092/gene-LOC110731979
Biological process	GO:0007602	phototransduction	gene-LOC110687420/gene-LOC110704165/gene-LOC110720141/gene-LOC110731282/gene-LOC110735659/gene-LOC110738228
Biological process	GO:0009585	red, far-red light phototransduction	gene-LOC110687420/gene-LOC110704165/gene-LOC110720141/gene-LOC110731282/gene-LOC110735659/gene-LOC110738228
Biological process	GO:0009072	aromatic amino acid family metabolic process	gene-LOC110709664/gene-LOC110724845/gene-LOC110728031
Biological process	GO:0044087	regulation of cellular component biogenesis	gene-LOC110701099/gene-LOC110719434/gene-LOC110728529
Biological process	GO:0048509	regulation of meristem development	gene-LOC110700594/gene-LOC110737352
Biological process	GO:0048284	organelle fusion	gene-LOC110686668/gene-LOC110693032/gene-LOC110718551/gene-LOC110728084
Biological process	GO:0051783	regulation of nuclear division	gene-LOC110739134
Biological process	GO:1901990	regulation of mitotic cell cycle phase transition	gene-LOC110731979
Biological process	GO:0006888	ER to Golgi vesicle-mediated transport	gene-LOC110681905/gene-LOC110728529
Biological process	GO:0030244	cellulose biosynthetic process	gene-LOC110705676/gene-LOC110719091
Biological process	GO:0009894	regulation of catabolic process	gene-LOC110686708/gene-LOC110693629/gene-LOC110700251/gene-LOC110705036/gene-LOC110706921/gene-LOC110731606
Biological process	GO:0045595	regulation of cell differentiation	gene-LOC110682067
Biological process	GO:0052546	cell wall pectin metabolic process	gene-LOC110734387
Biological process	GO:0055072	iron ion homeostasis	gene-LOC110686355/gene-LOC110688737
Biological process	GO:0090174	organelle membrane fusion	gene-LOC110693032/gene-LOC110728084
Biological process	GO:0016569	covalent chromatin modification	gene-LOC110689435/gene-LOC110698423/gene-LOC110718119/gene-LOC110731446
Biological process	GO:0016032	viral process	gene-LOC110698567/gene-LOC110704982/gene-LOC110721510
Biological process	GO:0009063	cellular amino acid catabolic process	gene-LOC110728031/gene-LOC110733198
Biological process	GO:0071322	cellular response to carbohydrate stimulus	gene-LOC110697133/gene-LOC110716425
Biological process	GO:0018022	peptidyl-lysine methylation	gene-LOC110707860/gene-LOC110729106/gene-LOC110738848
Biological process	GO:1900140	regulation of seedling development	gene-LOC110710776/gene-LOC110714300/gene-LOC110728106
Biological process	GO:0007010	cytoskeleton organization	gene-LOC110687413/gene-LOC110688156/gene-LOC110689382/gene-LOC110701099/gene-LOC110708718/gene-LOC110714090/gene-LOC110736331/gene-LOC110737132
Biological process	GO:0009741	response to brassinosteroid	gene-LOC110700594/gene-LOC110702640/gene-LOC110709658/gene-LOC110721740
Biological process	GO:0000278	mitotic cell cycle	gene-LOC110682317/gene-LOC110696103/gene-LOC110705676/gene-LOC110715477/gene-LOC110717391/gene-LOC110731979/gene-LOC110737678/gene-LOC110739785
Biological process	GO:0042176	regulation of protein catabolic process	gene-LOC110686708/gene-LOC110705036
Biological process	GO:0050832	defense response to fungus	gene-LOC110687746/gene-LOC110687867/gene-LOC110694106/gene-LOC110700496/gene-LOC110703607/gene-LOC110704993/gene-LOC110715926/gene-LOC110720452/gene-LOC110721856/gene-LOC110724124/gene-LOC110731103/gene-LOC110731606/gene-LOC110738115
Biological process	GO:0009583	detection of light stimulus	gene-LOC110687420/gene-LOC110704165/gene-LOC110720141/gene-LOC110731282/gene-LOC110735659/gene-LOC110738228
Biological process	GO:0010026	trichome differentiation	gene-LOC110687413/gene-LOC110726083/gene-LOC110737132
Biological process	GO:0034293	sexual sporulation	gene-LOC110739134
Biological process	GO:0043934	sporulation	gene-LOC110739134
Biological process	GO:0048236	plant-type sporogenesis	gene-LOC110739134
Biological process	GO:0051493	regulation of cytoskeleton organization	gene-LOC110701099
Biological process	GO:0042273	ribosomal large subunit biogenesis	gene-LOC110684354/gene-LOC110699323
Biological process	GO:0009765	photosynthesis, light harvesting	gene-LOC110708227
Biological process	GO:0048232	male gamete generation	gene-LOC110726903/gene-LOC110739134
Biological process	GO:0090332	stomatal closure	gene-LOC110737010
Biological process	GO:1990542	mitochondrial transmembrane transport	gene-LOC110703582
Biological process	GO:0051052	regulation of DNA metabolic process	gene-LOC110720092/gene-LOC110731979/gene-LOC110738848/gene-LOC110739134
Biological process	GO:0006487	protein N-linked glycosylation	gene-LOC110715303
Biological process	GO:0010311	lateral root formation	gene-LOC110725768
Biological process	GO:0048598	embryonic morphogenesis	gene-LOC110710724
Biological process	GO:0051130	positive regulation of cellular component organization	gene-LOC110739134
Biological process	GO:0006399	tRNA metabolic process	gene-LOC110690913/gene-LOC110692508/gene-LOC110698669/gene-LOC110700392/gene-LOC110715576/gene-LOC110733017/gene-LOC110736996/gene-LOC110737049
[truncated: 852 more rows]
