# Supplementary material for: Identification of core genes associated with different phosphorus levels in quinoa seedlings by weighted gene co-expression network analysis
Source: BMC Genomics. 2023 Jul 15;24:399. doi: 10.1186/s12864-023-09507-x (PMC10349421; doi:10.1186/s12864-023-09507-x)
Supplement: Supplementary file 2 — Additional file 2: Table S2. Module candidate genes. [file 12864_2023_9507_MOESM2_ESM.xlsx]

## Sheet: Table S2
Additional file 2:Table S2: Module candidate genes
Dark-grey	blue
gene-LOC110681752	gene-LOC110681682
gene-LOC110681919	gene-LOC110681829
gene-LOC110682124	gene-LOC110681835
gene-LOC110682227	gene-LOC110681837
gene-LOC110682395	gene-LOC110681874
gene-LOC110682408	gene-LOC110681905
gene-LOC110682493	gene-LOC110681930
gene-LOC110682789	gene-LOC110682018
gene-LOC110683088	gene-LOC110682029
gene-LOC110683199	gene-LOC110682067
gene-LOC110683298	gene-LOC110682082
gene-LOC110683405	gene-LOC110682084
gene-LOC110683465	gene-LOC110682087
gene-LOC110683481	gene-LOC110682091
gene-LOC110683698	gene-LOC110682117
gene-LOC110683729	gene-LOC110682118
gene-LOC110684122	gene-LOC110682152
gene-LOC110684421	gene-LOC110682196
gene-LOC110684976	gene-LOC110682216
gene-LOC110685006	gene-LOC110682288
gene-LOC110685228	gene-LOC110682290
gene-LOC110685387	gene-LOC110682314
gene-LOC110685524	gene-LOC110682315
gene-LOC110685819	gene-LOC110682317
gene-LOC110686141	gene-LOC110682318
gene-LOC110686188	gene-LOC110682343
gene-LOC110686384	gene-LOC110682368
gene-LOC110686643	gene-LOC110682373
gene-LOC110686651	gene-LOC110682399
gene-LOC110686704	gene-LOC110682401
gene-LOC110686958	gene-LOC110682409
gene-LOC110687354	gene-LOC110682479
gene-LOC110687452	gene-LOC110682481
gene-LOC110687485	gene-LOC110682484
gene-LOC110687488	gene-LOC110682502
gene-LOC110687511	gene-LOC110682503
gene-LOC110687789	gene-LOC110682516
gene-LOC110687804	gene-LOC110682517
gene-LOC110687923	gene-LOC110682552
gene-LOC110687931	gene-LOC110682554
gene-LOC110687992	gene-LOC110682669
gene-LOC110688138	gene-LOC110682674
gene-LOC110688258	gene-LOC110682785
gene-LOC110688392	gene-LOC110682884
gene-LOC110688517	gene-LOC110682905
gene-LOC110688563	gene-LOC110682967
gene-LOC110688721	gene-LOC110682972
gene-LOC110688836	gene-LOC110682987
gene-LOC110688861	gene-LOC110683064
gene-LOC110689178	gene-LOC110683171
gene-LOC110689300	gene-LOC110683186
gene-LOC110689303	gene-LOC110683193
gene-LOC110689395	gene-LOC110683384
gene-LOC110690010	gene-LOC110683443
gene-LOC110690347	gene-LOC110683448
gene-LOC110690349	gene-LOC110683476
gene-LOC110690464	gene-LOC110683521
gene-LOC110690672	gene-LOC110683542
gene-LOC110690949	gene-LOC110683557
gene-LOC110691458	gene-LOC110683601
gene-LOC110691472	gene-LOC110683717
gene-LOC110691481	gene-LOC110683744
gene-LOC110691828	gene-LOC110683757
gene-LOC110691892	gene-LOC110683774
gene-LOC110691952	gene-LOC110683793
gene-LOC110692140	gene-LOC110683835
gene-LOC110692247	gene-LOC110684054
gene-LOC110692282	gene-LOC110684083
gene-LOC110692403	gene-LOC110684130
gene-LOC110692661	gene-LOC110684172
gene-LOC110692765	gene-LOC110684193
gene-LOC110693353	gene-LOC110684212
gene-LOC110693557	gene-LOC110684252
gene-LOC110693649	gene-LOC110684283
gene-LOC110694434	gene-LOC110684354
gene-LOC110694587	gene-LOC110684355
gene-LOC110694950	gene-LOC110684385
gene-LOC110695082	gene-LOC110684403
gene-LOC110695103	gene-LOC110684409
gene-LOC110695238	gene-LOC110684429
gene-LOC110695777	gene-LOC110684537
gene-LOC110695887	gene-LOC110684554
gene-LOC110695930	gene-LOC110684573
gene-LOC110695979	gene-LOC110684641
gene-LOC110696023	gene-LOC110684699
gene-LOC110696035	gene-LOC110684707
gene-LOC110696054	gene-LOC110684752
gene-LOC110696069	gene-LOC110685003
gene-LOC110696116	gene-LOC110685011
gene-LOC110696386	gene-LOC110685084
gene-LOC110697046	gene-LOC110685100
gene-LOC110697100	gene-LOC110685102
gene-LOC110697282	gene-LOC110685197
gene-LOC110697499	gene-LOC110685220
gene-LOC110697818	gene-LOC110685239
gene-LOC110697928	gene-LOC110685369
gene-LOC110698015	gene-LOC110685370
gene-LOC110698128	gene-LOC110685384
gene-LOC110698435	gene-LOC110685430
gene-LOC110698461	gene-LOC110685527
gene-LOC110698466	gene-LOC110685563
gene-LOC110698544	gene-LOC110685788
gene-LOC110699018	gene-LOC110685807
gene-LOC110699049	gene-LOC110685902
gene-LOC110699613	gene-LOC110685928
gene-LOC110699700	gene-LOC110685976
gene-LOC110700147	gene-LOC110685979
gene-LOC110700310	gene-LOC110685988
gene-LOC110700401	gene-LOC110686072
gene-LOC110700461	gene-LOC110686094
gene-LOC110700501	gene-LOC110686105
gene-LOC110700643	gene-LOC110686111
gene-LOC110701168	gene-LOC110686116
gene-LOC110701606	gene-LOC110686127
gene-LOC110701910	gene-LOC110686129
gene-LOC110701968	gene-LOC110686150
gene-LOC110702024	gene-LOC110686196
gene-LOC110702539	gene-LOC110686217
gene-LOC110702561	gene-LOC110686218
gene-LOC110702579	gene-LOC110686222
gene-LOC110702603	gene-LOC110686355
gene-LOC110702951	gene-LOC110686407
gene-LOC110703189	gene-LOC110686426
gene-LOC110703212	gene-LOC110686429
gene-LOC110703266	gene-LOC110686443
gene-LOC110703292	gene-LOC110686562
gene-LOC110703908	gene-LOC110686653
gene-LOC110704768	gene-LOC110686658
gene-LOC110704813	gene-LOC110686668
gene-LOC110704882	gene-LOC110686708
gene-LOC110705021	gene-LOC110686750
gene-LOC110705046	gene-LOC110686831
gene-LOC110705092	gene-LOC110686935
gene-LOC110705099	gene-LOC110686970
gene-LOC110705177	gene-LOC110687043
gene-LOC110705224	gene-LOC110687050
gene-LOC110705345	gene-LOC110687103
gene-LOC110705460	gene-LOC110687238
gene-LOC110705472	gene-LOC110687317
gene-LOC110705642	gene-LOC110687333
gene-LOC110706001	gene-LOC110687339
gene-LOC110706833	gene-LOC110687374
gene-LOC110706924	gene-LOC110687390
gene-LOC110707263	gene-LOC110687413
gene-LOC110707528	gene-LOC110687420
gene-LOC110707644	gene-LOC110687423
gene-LOC110707780	gene-LOC110687455
gene-LOC110707945	gene-LOC110687456
gene-LOC110708378	gene-LOC110687460
gene-LOC110708443	gene-LOC110687475
gene-LOC110708551	gene-LOC110687597
gene-LOC110708732	gene-LOC110687718
gene-LOC110709049	gene-LOC110687725
gene-LOC110709241	gene-LOC110687734
gene-LOC110709745	gene-LOC110687746
gene-LOC110709801	gene-LOC110687748
gene-LOC110710166	gene-LOC110687810
gene-LOC110710328	gene-LOC110687813
gene-LOC110710360	gene-LOC110687816
gene-LOC110710372	gene-LOC110687822
gene-LOC110710463	gene-LOC110687848
gene-LOC110710491	gene-LOC110687867
gene-LOC110710669	gene-LOC110687877
gene-LOC110710709	gene-LOC110687932
gene-LOC110711235	gene-LOC110687987
gene-LOC110711360	gene-LOC110688029
gene-LOC110711437	gene-LOC110688036
gene-LOC110711529	gene-LOC110688041
gene-LOC110711671	gene-LOC110688078
gene-LOC110711843	gene-LOC110688156
gene-LOC110712494	gene-LOC110688159
gene-LOC110712580	gene-LOC110688181
gene-LOC110712582	gene-LOC110688244
gene-LOC110712786	gene-LOC110688268
gene-LOC110713319	gene-LOC110688274
gene-LOC110713338	gene-LOC110688275
gene-LOC110714294	gene-LOC110688287
gene-LOC110714328	gene-LOC110688300
gene-LOC110714481	gene-LOC110688317
gene-LOC110714603	gene-LOC110688322
gene-LOC110714725	gene-LOC110688325
gene-LOC110714733	gene-LOC110688327
gene-LOC110714960	gene-LOC110688333
gene-LOC110714969	gene-LOC110688345
gene-LOC110714985	gene-LOC110688385
gene-LOC110714995	gene-LOC110688386
gene-LOC110715157	gene-LOC110688398
gene-LOC110715276	gene-LOC110688425
gene-LOC110715678	gene-LOC110688429
gene-LOC110715743	gene-LOC110688430
gene-LOC110715826	gene-LOC110688446
gene-LOC110715984	gene-LOC110688449
gene-LOC110716294	gene-LOC110688473
gene-LOC110716518	gene-LOC110688478
gene-LOC110716618	gene-LOC110688533
gene-LOC110716841	gene-LOC110688737
gene-LOC110716985	gene-LOC110688741
gene-LOC110717059	gene-LOC110688806
gene-LOC110717102	gene-LOC110688821
gene-LOC110717175	gene-LOC110688830
gene-LOC110717417	gene-LOC110688864
gene-LOC110717838	gene-LOC110689144
gene-LOC110717892	gene-LOC110689155
gene-LOC110718229	gene-LOC110689168
gene-LOC110718311	gene-LOC110689196
gene-LOC110718499	gene-LOC110689208
gene-LOC110718502	gene-LOC110689220
gene-LOC110718539	gene-LOC110689272
gene-LOC110718677	gene-LOC110689279
gene-LOC110718746	gene-LOC110689282
gene-LOC110718756	gene-LOC110689334
gene-LOC110718822	gene-LOC110689357
gene-LOC110718830	gene-LOC110689382
gene-LOC110718870	gene-LOC110689425
gene-LOC110718872	gene-LOC110689435
gene-LOC110719117	gene-LOC110689637
gene-LOC110719364	gene-LOC110689639
gene-LOC110719418	gene-LOC110689711
gene-LOC110719422	gene-LOC110689745
gene-LOC110719466	gene-LOC110689751
gene-LOC110719483	gene-LOC110689783
gene-LOC110719493	gene-LOC110689808
gene-LOC110719609	gene-LOC110689847
gene-LOC110719710	gene-LOC110690011
gene-LOC110719789	gene-LOC110690013
gene-LOC110719843	gene-LOC110690035
gene-LOC110720389	gene-LOC110690036
gene-LOC110720419	gene-LOC110690105
gene-LOC110720450	gene-LOC110690107
gene-LOC110720496	gene-LOC110690115
gene-LOC110720618	gene-LOC110690122
gene-LOC110720633	gene-LOC110690145
gene-LOC110721179	gene-LOC110690222
gene-LOC110721425	gene-LOC110690310
gene-LOC110721632	gene-LOC110690389
gene-LOC110722007	gene-LOC110690456
gene-LOC110722223	gene-LOC110690459
gene-LOC110722310	gene-LOC110690460
gene-LOC110722334	gene-LOC110690470
gene-LOC110722714	gene-LOC110690494
gene-LOC110723102	gene-LOC110690495
gene-LOC110723679	gene-LOC110690520
gene-LOC110723685	gene-LOC110690540
gene-LOC110723785	gene-LOC110690544
gene-LOC110724173	gene-LOC110690623
gene-LOC110724431	gene-LOC110690647
gene-LOC110724610	gene-LOC110690673
gene-LOC110724734	gene-LOC110690729
gene-LOC110724770	gene-LOC110690760
gene-LOC110724787	gene-LOC110690791
gene-LOC110724794	gene-LOC110690857
gene-LOC110724817	gene-LOC110690894
gene-LOC110724851	gene-LOC110690913
gene-LOC110725158	gene-LOC110690951
gene-LOC110725315	gene-LOC110690959
gene-LOC110725333	gene-LOC110691006
gene-LOC110725739	gene-LOC110691051
gene-LOC110725754	gene-LOC110691182
gene-LOC110726079	gene-LOC110691221
gene-LOC110726178	gene-LOC110691245
gene-LOC110726190	gene-LOC110691257
gene-LOC110726682	gene-LOC110691392
gene-LOC110726774	gene-LOC110691415
gene-LOC110726778	gene-LOC110691422
gene-LOC110726781	gene-LOC110691471
gene-LOC110727343	gene-LOC110691541
gene-LOC110727846	gene-LOC110691735
gene-LOC110728138	gene-LOC110691766
gene-LOC110728142	gene-LOC110691786
gene-LOC110728455	gene-LOC110691815
gene-LOC110728505	gene-LOC110691844
gene-LOC110728517	gene-LOC110691850
gene-LOC110728616	gene-LOC110691853
gene-LOC110728811	gene-LOC110691897
gene-LOC110728825	gene-LOC110691903
gene-LOC110728938	gene-LOC110691911
gene-LOC110729232	gene-LOC110691948
gene-LOC110729653	gene-LOC110691979
gene-LOC110730215	gene-LOC110692105
gene-LOC110730700	gene-LOC110692204
gene-LOC110730701	gene-LOC110692218
gene-LOC110730889	gene-LOC110692342
gene-LOC110730991	gene-LOC110692460
gene-LOC110731349	gene-LOC110692480
gene-LOC110731738	gene-LOC110692508
gene-LOC110731806	gene-LOC110692645
gene-LOC110731944	gene-LOC110692648
gene-LOC110732265	gene-LOC110692672
gene-LOC110732311	gene-LOC110692720
gene-LOC110732426	gene-LOC110692729
gene-LOC110732467	gene-LOC110692774
gene-LOC110732645	gene-LOC110692837
gene-LOC110732717	gene-LOC110692845
gene-LOC110732731	gene-LOC110692910
gene-LOC110733325	gene-LOC110692940
gene-LOC110733447	gene-LOC110692978
gene-LOC110733485	gene-LOC110692992
gene-LOC110734179	gene-LOC110693008
gene-LOC110734299	gene-LOC110693027
gene-LOC110734454	gene-LOC110693032
gene-LOC110735006	gene-LOC110693039
gene-LOC110735136	gene-LOC110693061
gene-LOC110735368	gene-LOC110693066
gene-LOC110735378	gene-LOC110693170
gene-LOC110736126	gene-LOC110693174
gene-LOC110736222	gene-LOC110693191
gene-LOC110736275	gene-LOC110693236
gene-LOC110736278	gene-LOC110693456
gene-LOC110736326	gene-LOC110693461
gene-LOC110736386	gene-LOC110693524
gene-LOC110736916	gene-LOC110693566
gene-LOC110737963	gene-LOC110693600
gene-LOC110738341	gene-LOC110693601
gene-LOC110738658	gene-LOC110693605
gene-LOC110738744	gene-LOC110693623
gene-LOC110738808	gene-LOC110693624
gene-LOC110738900	gene-LOC110693629
gene-LOC110738977	gene-LOC110693647
gene-LOC110739011	gene-LOC110693652
gene-LOC110739176	gene-LOC110693670
gene-LOC110739385	gene-LOC110693707
gene-LOC110740169	gene-LOC110693843
gene-LOC110740328	gene-LOC110693857
novel.2252	gene-LOC110693868
novel.2327	gene-LOC110693883
novel.2989	gene-LOC110693896
novel.3843	gene-LOC110693924
novel.6056	gene-LOC110693950
novel.7062	gene-LOC110694066
novel.8236	gene-LOC110694076
novel.8649	gene-LOC110694094
	gene-LOC110694098
	gene-LOC110694106
	gene-LOC110694114
	gene-LOC110694117
	gene-LOC110694122
	gene-LOC110694137
	gene-LOC110694144
	gene-LOC110694169
	gene-LOC110694210
	gene-LOC110694230
	gene-LOC110694253
	gene-LOC110694256
	gene-LOC110694265
	gene-LOC110694413
	gene-LOC110694418
	gene-LOC110694426
	gene-LOC110694454
	gene-LOC110694636
	gene-LOC110694671
	gene-LOC110694803
	gene-LOC110694866
	gene-LOC110695068
	gene-LOC110695092
	gene-LOC110695126
	gene-LOC110695134
	gene-LOC110695181
	gene-LOC110695211
	gene-LOC110695237
	gene-LOC110695246
	gene-LOC110695248
	gene-LOC110695251
	gene-LOC110695256
	gene-LOC110695267
	gene-LOC110695281
	gene-LOC110695399
	gene-LOC110695501
	gene-LOC110695664
	gene-LOC110695684
	gene-LOC110695758
	gene-LOC110695884
	gene-LOC110695886
	gene-LOC110695916
	gene-LOC110695931
	gene-LOC110695944
	gene-LOC110695988
	gene-LOC110696050
	gene-LOC110696056
	gene-LOC110696088
	gene-LOC110696103
	gene-LOC110696122
	gene-LOC110696124
	gene-LOC110696137
	gene-LOC110696196
	gene-LOC110696274
	gene-LOC110696454
	gene-LOC110696484
	gene-LOC110696546
	gene-LOC110696548
	gene-LOC110696555
	gene-LOC110696583
	gene-LOC110696586
	gene-LOC110696608
	gene-LOC110696613
	gene-LOC110696834
	gene-LOC110697027
	gene-LOC110697036
	gene-LOC110697091
	gene-LOC110697108
	gene-LOC110697133
	gene-LOC110697140
	gene-LOC110697179
	gene-LOC110697255
	gene-LOC110697276
	gene-LOC110697305
	gene-LOC110697417
	gene-LOC110697424
	gene-LOC110697479
	gene-LOC110697658
	gene-LOC110697706
	gene-LOC110697788
	gene-LOC110697814
	gene-LOC110697957
	gene-LOC110697962
	gene-LOC110697974
	gene-LOC110698040
	gene-LOC110698054
	gene-LOC110698121
	gene-LOC110698259
	gene-LOC110698306
	gene-LOC110698317
	gene-LOC110698338
	gene-LOC110698359
	gene-LOC110698373
	gene-LOC110698419
	gene-LOC110698421
	gene-LOC110698423
	gene-LOC110698434
	gene-LOC110698445
	gene-LOC110698454
	gene-LOC110698459
	gene-LOC110698498
	gene-LOC110698548
	gene-LOC110698558
	gene-LOC110698567
	gene-LOC110698575
	gene-LOC110698649
	gene-LOC110698669
	gene-LOC110698713
	gene-LOC110698729
	gene-LOC110698751
	gene-LOC110698760
	gene-LOC110698768
	gene-LOC110698791
	gene-LOC110698811
	gene-LOC110698867
	gene-LOC110698951
	gene-LOC110699044
	gene-LOC110699109
	gene-LOC110699167
	gene-LOC110699173
	gene-LOC110699194
	gene-LOC110699212
	gene-LOC110699249
	gene-LOC110699265
	gene-LOC110699272
	gene-LOC110699277
	gene-LOC110699282
	gene-LOC110699302
	gene-LOC110699304
	gene-LOC110699313
	gene-LOC110699314
	gene-LOC110699323
	gene-LOC110699343
	gene-LOC110699357
	gene-LOC110699365
	gene-LOC110699367
	gene-LOC110699411
	gene-LOC110699467
	gene-LOC110699483
	gene-LOC110699516
	gene-LOC110699546
	gene-LOC110699590
	gene-LOC110699833
	gene-LOC110699866
	gene-LOC110699921
	gene-LOC110699937
	gene-LOC110700051
	gene-LOC110700057
	gene-LOC110700072
	gene-LOC110700150
	gene-LOC110700174
	gene-LOC110700251
	gene-LOC110700267
	gene-LOC110700313
	gene-LOC110700314
	gene-LOC110700330
	gene-LOC110700336
	gene-LOC110700342
	gene-LOC110700352
	gene-LOC110700379
	gene-LOC110700392
	gene-LOC110700409
	gene-LOC110700413
	gene-LOC110700443
	gene-LOC110700447
	gene-LOC110700451
	gene-LOC110700469
	gene-LOC110700485
	gene-LOC110700496
	gene-LOC110700544
	gene-LOC110700549
	gene-LOC110700589
	gene-LOC110700594
	gene-LOC110700628
	gene-LOC110700639
	gene-LOC110700680
	gene-LOC110700685
	gene-LOC110700716
	gene-LOC110700752
	gene-LOC110700775
	gene-LOC110700869
	gene-LOC110701064
	gene-LOC110701099
	gene-LOC110701122
	gene-LOC110701150
	gene-LOC110701153
	gene-LOC110701185
	gene-LOC110701204
	gene-LOC110701205
	gene-LOC110701207
	gene-LOC110701227
	gene-LOC110701243
	gene-LOC110701259
	gene-LOC110701263
	gene-LOC110701299
	gene-LOC110701318
	gene-LOC110701325
	gene-LOC110701336
	gene-LOC110701366
	gene-LOC110701401
	gene-LOC110701408
	gene-LOC110701737
	gene-LOC110701747
	gene-LOC110701761
	gene-LOC110701783
	gene-LOC110701818
	gene-LOC110701894
	gene-LOC110701950
	gene-LOC110701956
	gene-LOC110701998
	gene-LOC110702015
	gene-LOC110702081
	gene-LOC110702092
	gene-LOC110702095
	gene-LOC110702107
	gene-LOC110702115
	gene-LOC110702146
	gene-LOC110702245
	gene-LOC110702462
	gene-LOC110702492
	gene-LOC110702522
	gene-LOC110702530
	gene-LOC110702540
	gene-LOC110702563
	gene-LOC110702588
	gene-LOC110702590
	gene-LOC110702595
	gene-LOC110702640
	gene-LOC110702644
	gene-LOC110702662
	gene-LOC110702759
	gene-LOC110702866
	gene-LOC110702924
	gene-LOC110702980
	gene-LOC110703032
	gene-LOC110703093
	gene-LOC110703156
	gene-LOC110703237
	gene-LOC110703238
	gene-LOC110703244
	gene-LOC110703275
	gene-LOC110703288
	gene-LOC110703301
	gene-LOC110703314
	gene-LOC110703317
	gene-LOC110703335
	gene-LOC110703349
	gene-LOC110703356
	gene-LOC110703365
	gene-LOC110703388
	gene-LOC110703399
	gene-LOC110703413
	gene-LOC110703421
	gene-LOC110703470
	gene-LOC110703526
	gene-LOC110703547
	gene-LOC110703582
	gene-LOC110703607
	gene-LOC110703610
	gene-LOC110703615
	gene-LOC110703690
	gene-LOC110703731
	gene-LOC110704157
	gene-LOC110704165
	gene-LOC110704261
	gene-LOC110704262
	gene-LOC110704264
	gene-LOC110704265
	gene-LOC110704270
	gene-LOC110704313
	gene-LOC110704398
	gene-LOC110704399
	gene-LOC110704507
	gene-LOC110704570
	gene-LOC110704621
	gene-LOC110704624
	gene-LOC110704632
	gene-LOC110704764
	gene-LOC110704874
	gene-LOC110704933
	gene-LOC110704935
	gene-LOC110704940
	gene-LOC110704943
	gene-LOC110704982
	gene-LOC110704993
	gene-LOC110705002
	gene-LOC110705036
	gene-LOC110705051
	gene-LOC110705061
	gene-LOC110705071
	gene-LOC110705090
	gene-LOC110705093
	gene-LOC110705094
	gene-LOC110705102
	gene-LOC110705106
	gene-LOC110705112
	gene-LOC110705121
	gene-LOC110705133
	gene-LOC110705139
	gene-LOC110705140
	gene-LOC110705142
	gene-LOC110705327
	gene-LOC110705422
	gene-LOC110705424
	gene-LOC110705426
	gene-LOC110705433
	gene-LOC110705449
	gene-LOC110705454
	gene-LOC110705457
	gene-LOC110705482
	gene-LOC110705488
	gene-LOC110705510
	gene-LOC110705523
	gene-LOC110705552
	gene-LOC110705559
	gene-LOC110705570
	gene-LOC110705576
	gene-LOC110705624
	gene-LOC110705669
	gene-LOC110705676
	gene-LOC110705694
	gene-LOC110705708
	gene-LOC110705724
	gene-LOC110705749
	gene-LOC110705808
	gene-LOC110705818
	gene-LOC110705844
	gene-LOC110706145
	gene-LOC110706242
	gene-LOC110706243
	gene-LOC110706252
	gene-LOC110706317
	gene-LOC110706324
	gene-LOC110706327
	gene-LOC110706358
	gene-LOC110706375
	gene-LOC110706377
	gene-LOC110706393
	gene-LOC110706409
	gene-LOC110706545
	gene-LOC110706546
	gene-LOC110706605
	gene-LOC110706636
	gene-LOC110706660
	gene-LOC110706679
	gene-LOC110706798
	gene-LOC110706837
	gene-LOC110706891
	gene-LOC110706917
	gene-LOC110706918
	gene-LOC110706921
	gene-LOC110706940
	gene-LOC110706957
	gene-LOC110706963
	gene-LOC110706970
	gene-LOC110707050
	gene-LOC110707065
	gene-LOC110707203
	gene-LOC110707207
	gene-LOC110707264
	gene-LOC110707265
	gene-LOC110707290
	gene-LOC110707453
	gene-LOC110707497
	gene-LOC110707499
	gene-LOC110707519
	gene-LOC110707673
	gene-LOC110707677
	gene-LOC110707714
	gene-LOC110707762
	gene-LOC110707794
	gene-LOC110707812
	gene-LOC110707816
	gene-LOC110707827
	gene-LOC110707860
	gene-LOC110707938
	gene-LOC110707947
	gene-LOC110707948
	gene-LOC110707951
	gene-LOC110707972
	gene-LOC110707978
	gene-LOC110707986
	gene-LOC110708023
	gene-LOC110708025
	gene-LOC110708065
	gene-LOC110708070
	gene-LOC110708072
	gene-LOC110708200
	gene-LOC110708227
	gene-LOC110708233
	gene-LOC110708249
	gene-LOC110708260
	gene-LOC110708295
	gene-LOC110708302
	gene-LOC110708349
	gene-LOC110708379
	gene-LOC110708385
	gene-LOC110708425
	gene-LOC110708436
	gene-LOC110708481
	gene-LOC110708498
	gene-LOC110708503
	gene-LOC110708506
	gene-LOC110708508
	gene-LOC110708516
	gene-LOC110708595
	gene-LOC110708656
	gene-LOC110708683
	gene-LOC110708713
	gene-LOC110708715
	gene-LOC110708716
	gene-LOC110708717
	gene-LOC110708718
	gene-LOC110708737
	gene-LOC110708743
	gene-LOC110708755
	gene-LOC110708769
	gene-LOC110708778
	gene-LOC110709064
	gene-LOC110709115
	gene-LOC110709116
	gene-LOC110709177
	gene-LOC110709205
	gene-LOC110709254
	gene-LOC110709363
	gene-LOC110709368
	gene-LOC110709524
	gene-LOC110709546
	gene-LOC110709640
	gene-LOC110709651
	gene-LOC110709658
	gene-LOC110709664
	gene-LOC110709705
	gene-LOC110709730
	gene-LOC110709736
	gene-LOC110709768
	gene-LOC110709776
	gene-LOC110709820
	gene-LOC110709821
	gene-LOC110709970
	gene-LOC110710124
	gene-LOC110710130
	gene-LOC110710157
	gene-LOC110710159
	gene-LOC110710188
	gene-LOC110710208
	gene-LOC110710270
	gene-LOC110710292
	gene-LOC110710293
	gene-LOC110710334
	gene-LOC110710342
	gene-LOC110710349
	gene-LOC110710368
	gene-LOC110710383
	gene-LOC110710456
	gene-LOC110710466
	gene-LOC110710497
	gene-LOC110710504
	gene-LOC110710527
	gene-LOC110710560
	gene-LOC110710591
	gene-LOC110710658
	gene-LOC110710697
	gene-LOC110710712
	gene-LOC110710724
	gene-LOC110710747
	gene-LOC110710755
	gene-LOC110710776
	gene-LOC110710781
	gene-LOC110710789
	gene-LOC110710946
	gene-LOC110710988
	gene-LOC110711029
	gene-LOC110711105
	gene-LOC110711131
	gene-LOC110711137
	gene-LOC110711143
	gene-LOC110711174
	gene-LOC110711231
	gene-LOC110711251
	gene-LOC110711380
	gene-LOC110711381
	gene-LOC110711484
	gene-LOC110711579
	gene-LOC110711609
	gene-LOC110711658
	gene-LOC110711687
	gene-LOC110711696
	gene-LOC110711713
	gene-LOC110711846
	gene-LOC110711869
	gene-LOC110711886
	gene-LOC110712000
	gene-LOC110712132
	gene-LOC110712166
	gene-LOC110712277
	gene-LOC110712355
	gene-LOC110712357
	gene-LOC110712359
	gene-LOC110712360
	gene-LOC110712392
	gene-LOC110712435
	gene-LOC110712458
	gene-LOC110712462
	gene-LOC110712503
	gene-LOC110712528
	gene-LOC110712596
	gene-LOC110712613
	gene-LOC110712655
	gene-LOC110712671
	gene-LOC110712892
	gene-LOC110712895
	gene-LOC110712975
	gene-LOC110713025
	gene-LOC110713049
	gene-LOC110713150
	gene-LOC110713158
	gene-LOC110713309
	gene-LOC110713317
	gene-LOC110713329
	gene-LOC110713334
	gene-LOC110713464
	gene-LOC110713466
	gene-LOC110713502
	gene-LOC110713548
	gene-LOC110713561
	gene-LOC110713620
	gene-LOC110713627
	gene-LOC110713639
	gene-LOC110713823
	gene-LOC110713926
	gene-LOC110713997
	gene-LOC110714010
	gene-LOC110714017
	gene-LOC110714027
	gene-LOC110714030
	gene-LOC110714063
	gene-LOC110714090
	gene-LOC110714120
	gene-LOC110714123
	gene-LOC110714128
	gene-LOC110714139
	gene-LOC110714144
	gene-LOC110714168
	gene-LOC110714171
	gene-LOC110714172
	gene-LOC110714204
	gene-LOC110714300
	gene-LOC110714342
	gene-LOC110714343
	gene-LOC110714359
	gene-LOC110714392
	gene-LOC110714450
	gene-LOC110714513
	gene-LOC110714569
	gene-LOC110714577
	gene-LOC110714581
	gene-LOC110714604
	gene-LOC110714611
	gene-LOC110714789
	gene-LOC110714917
	gene-LOC110715113
	gene-LOC110715285
	gene-LOC110715303
	gene-LOC110715357
	gene-LOC110715477
	gene-LOC110715500
	gene-LOC110715536
	gene-LOC110715540
	gene-LOC110715559
	gene-LOC110715570
	gene-LOC110715576
	gene-LOC110715578
	gene-LOC110715579
	gene-LOC110715584
	gene-LOC110715588
	gene-LOC110715635
	gene-LOC110715644
	gene-LOC110715671
	gene-LOC110715677
	gene-LOC110715703
	gene-LOC110715704
	gene-LOC110715711
	gene-LOC110715718
	gene-LOC110715756
	gene-LOC110715758
	gene-LOC110715805
	gene-LOC110715832
	gene-LOC110715837
	gene-LOC110715868
	gene-LOC110715921
	gene-LOC110715926
	gene-LOC110715940
	gene-LOC110715942
	gene-LOC110716012
	gene-LOC110716031
	gene-LOC110716066
	gene-LOC110716273
	gene-LOC110716284
	gene-LOC110716339
	gene-LOC110716353
	gene-LOC110716425
	gene-LOC110716435
	gene-LOC110716455
	gene-LOC110716491
	gene-LOC110716496
	gene-LOC110716578
	gene-LOC110716608
	gene-LOC110716617
	gene-LOC110716734
	gene-LOC110716842
	gene-LOC110716856
	gene-LOC110716857
	gene-LOC110716915
	gene-LOC110717159
	gene-LOC110717183
	gene-LOC110717186
	gene-LOC110717250
	gene-LOC110717354
	gene-LOC110717375
	gene-LOC110717391
	gene-LOC110717411
	gene-LOC110717414
	gene-LOC110717421
	gene-LOC110717428
	gene-LOC110717448
	gene-LOC110717456
	gene-LOC110717470
	gene-LOC110717518
	gene-LOC110717580
	gene-LOC110717625
	gene-LOC110717661
	gene-LOC110717697
	gene-LOC110717744
	gene-LOC110717751
	gene-LOC110717756
	gene-LOC110717808
	gene-LOC110717827
	gene-LOC110717859
	gene-LOC110717867
	gene-LOC110717901
	gene-LOC110717929
	gene-LOC110717943
	gene-LOC110717948
	gene-LOC110718113
	gene-LOC110718119
	gene-LOC110718244
	gene-LOC110718304
	gene-LOC110718338
	gene-LOC110718363
	gene-LOC110718382
	gene-LOC110718383
	gene-LOC110718417
	gene-LOC110718488
	gene-LOC110718493
	gene-LOC110718505
	gene-LOC110718527
	gene-LOC110718551
	gene-LOC110718564
	gene-LOC110718571
	gene-LOC110718589
	gene-LOC110718675
	gene-LOC110718690
	gene-LOC110718887
	gene-LOC110718914
	gene-LOC110719020
	gene-LOC110719091
	gene-LOC110719170
	gene-LOC110719214
	gene-LOC110719272
	gene-LOC110719333
	gene-LOC110719350
	gene-LOC110719370
	gene-LOC110719384
	gene-LOC110719385
	gene-LOC110719402
	gene-LOC110719407
	gene-LOC110719420
	gene-LOC110719434
	gene-LOC110719454
	gene-LOC110719486
	gene-LOC110719505
	gene-LOC110719512
	gene-LOC110719579
	gene-LOC110719598
	gene-LOC110719618
	gene-LOC110719663
	gene-LOC110719687
	gene-LOC110719693
	gene-LOC110719694
	gene-LOC110719696
	gene-LOC110719713
	gene-LOC110719785
	gene-LOC110719842
	gene-LOC110719867
	gene-LOC110719883
	gene-LOC110719994
	gene-LOC110720000
	gene-LOC110720029
	gene-LOC110720091
	gene-LOC110720092
	gene-LOC110720112
	gene-LOC110720113
	gene-LOC110720141
	gene-LOC110720234
	gene-LOC110720321
	gene-LOC110720335
	gene-LOC110720352
	gene-LOC110720359
	gene-LOC110720362
	gene-LOC110720367
	gene-LOC110720433
	gene-LOC110720444
	gene-LOC110720452
	gene-LOC110720460
	gene-LOC110720508
	gene-LOC110720553
	gene-LOC110720609
	gene-LOC110720619
	gene-LOC110720629
	gene-LOC110720709
	gene-LOC110720822
	gene-LOC110720826
	gene-LOC110720843
	gene-LOC110720847
	gene-LOC110720850
	gene-LOC110720865
	gene-LOC110720943
	gene-LOC110720950
	gene-LOC110720983
	gene-LOC110721014
	gene-LOC110721030
	gene-LOC110721056
	gene-LOC110721070
	gene-LOC110721076
	gene-LOC110721084
	gene-LOC110721090
	gene-LOC110721191
	gene-LOC110721393
	gene-LOC110721413
	gene-LOC110721440
	gene-LOC110721457
	gene-LOC110721474
	gene-LOC110721492
	gene-LOC110721510
	gene-LOC110721595
	gene-LOC110721635
	gene-LOC110721638
	gene-LOC110721665
	gene-LOC110721667
	gene-LOC110721677
	gene-LOC110721683
	gene-LOC110721693
	gene-LOC110721737
	gene-LOC110721740
	gene-LOC110721764
	gene-LOC110721803
	gene-LOC110721833
	gene-LOC110721841
	gene-LOC110721850
	gene-LOC110721856
	gene-LOC110721861
	gene-LOC110721893
	gene-LOC110721964
	gene-LOC110722123
	gene-LOC110722164
	gene-LOC110722235
	gene-LOC110722263
	gene-LOC110722270
	gene-LOC110722289
	gene-LOC110722294
	gene-LOC110722539
	gene-LOC110722574
	gene-LOC110722628
	gene-LOC110722698
	gene-LOC110722717
	gene-LOC110722720
	gene-LOC110722809
	gene-LOC110722828
	gene-LOC110722829
	gene-LOC110722833
	gene-LOC110722847
	gene-LOC110722884
	gene-LOC110722984
	gene-LOC110723032
	gene-LOC110723094
	gene-LOC110723216
	gene-LOC110723269
	gene-LOC110723271
	gene-LOC110723277
	gene-LOC110723278
	gene-LOC110723291
	gene-LOC110723306
	gene-LOC110723307
	gene-LOC110723409
	gene-LOC110723420
	gene-LOC110723438
	gene-LOC110723452
	gene-LOC110723678
	gene-LOC110723681
	gene-LOC110723766
	gene-LOC110723814
	gene-LOC110723816
	gene-LOC110723887
	gene-LOC110723920
	gene-LOC110723941
	gene-LOC110723964
	gene-LOC110724004
	gene-LOC110724124
	gene-LOC110724134
	gene-LOC110724176
	gene-LOC110724202
	gene-LOC110724214
	gene-LOC110724232
	gene-LOC110724238
	gene-LOC110724274
	gene-LOC110724303
	gene-LOC110724309
	gene-LOC110724422
	gene-LOC110724467
	gene-LOC110724549
	gene-LOC110724586
	gene-LOC110724611
	gene-LOC110724619
	gene-LOC110724630
	gene-LOC110724639
	gene-LOC110724644
	gene-LOC110724665
	gene-LOC110724688
	gene-LOC110724767
	gene-LOC110724774
	gene-LOC110724796
	gene-LOC110724845
	gene-LOC110724855
	gene-LOC110724858
	gene-LOC110724946
	gene-LOC110724950
	gene-LOC110724999
	gene-LOC110725028
	gene-LOC110725111
	gene-LOC110725132
	gene-LOC110725140
	gene-LOC110725142
	gene-LOC110725156
	gene-LOC110725164
	gene-LOC110725170
	gene-LOC110725173
	gene-LOC110725179
	gene-LOC110725188
	gene-LOC110725205
	gene-LOC110725236
	gene-LOC110725237
	gene-LOC110725240
	gene-LOC110725312
	gene-LOC110725327
	gene-LOC110725534
	gene-LOC110725535
	gene-LOC110725543
	gene-LOC110725544
	gene-LOC110725562
	gene-LOC110725574
	gene-LOC110725575
	gene-LOC110725577
	gene-LOC110725637
	gene-LOC110725641
	gene-LOC110725744
	gene-LOC110725750
	gene-LOC110725761
	gene-LOC110725768
	gene-LOC110725781
	gene-LOC110725784
	gene-LOC110725845
	gene-LOC110725879
	gene-LOC110725885
	gene-LOC110725959
	gene-LOC110726049
	gene-LOC110726083
	gene-LOC110726105
	gene-LOC110726123
	gene-LOC110726156
	gene-LOC110726354
	gene-LOC110726404
	gene-LOC110726408
	gene-LOC110726417
	gene-LOC110726443
	gene-LOC110726514
	gene-LOC110726544
	gene-LOC110726558
	gene-LOC110726712
	gene-LOC110726721
	gene-LOC110726732
	gene-LOC110726738
	gene-LOC110726758
	gene-LOC110726834
	gene-LOC110726903
	gene-LOC110726964
	gene-LOC110726971
	gene-LOC110727038
	gene-LOC110727062
	gene-LOC110727212
	gene-LOC110727232
	gene-LOC110727345
	gene-LOC110727402
	gene-LOC110727470
	gene-LOC110727475
	gene-LOC110727490
	gene-LOC110727499
	gene-LOC110727564
	gene-LOC110727566
	gene-LOC110727569
	gene-LOC110727581
	gene-LOC110727584
	gene-LOC110727600
	gene-LOC110727697
	gene-LOC110727783
	gene-LOC110727794
	gene-LOC110727976
	gene-LOC110728017
	gene-LOC110728031
	gene-LOC110728084
	gene-LOC110728101
	gene-LOC110728106
	gene-LOC110728107
	gene-LOC110728126
	gene-LOC110728137
	gene-LOC110728191
	gene-LOC110728215
	gene-LOC110728220
	gene-LOC110728373
	gene-LOC110728381
	gene-LOC110728387
	gene-LOC110728420
	gene-LOC110728507
	gene-LOC110728508
	gene-LOC110728529
	gene-LOC110728530
	gene-LOC110728531
	gene-LOC110728546
	gene-LOC110728549
	gene-LOC110728553
	gene-LOC110728611
	gene-LOC110728719
	gene-LOC110728725
	gene-LOC110728755
	gene-LOC110728832
	gene-LOC110728864
	gene-LOC110728873
	gene-LOC110728891
	gene-LOC110728933
	gene-LOC110728936
	gene-LOC110728948
	gene-LOC110728958
	gene-LOC110728959
	gene-LOC110728969
	gene-LOC110728988
	gene-LOC110729026
	gene-LOC110729106
	gene-LOC110729130
	gene-LOC110729148
	gene-LOC110729161
	gene-LOC110729235
	gene-LOC110729265
	gene-LOC110729363
	gene-LOC110729521
	gene-LOC110729559
	gene-LOC110729564
	gene-LOC110729571
	gene-LOC110729592
	gene-LOC110729597
	gene-LOC110729615
	gene-LOC110729716
	gene-LOC110729736
	gene-LOC110729742
	gene-LOC110729791
	gene-LOC110729872
	gene-LOC110729896
	gene-LOC110729902
	gene-LOC110729974
	gene-LOC110730075
	gene-LOC110730096
	gene-LOC110730138
	gene-LOC110730148
	gene-LOC110730164
	gene-LOC110730227
	gene-LOC110730243
	gene-LOC110730339
	gene-LOC110730510
	gene-LOC110730517
	gene-LOC110730575
	gene-LOC110730590
	gene-LOC110730834
	gene-LOC110730859
	gene-LOC110730901
	gene-LOC110730975
	gene-LOC110731103
	gene-LOC110731138
	gene-LOC110731200
	gene-LOC110731213
	gene-LOC110731214
	gene-LOC110731240
	gene-LOC110731241
	gene-LOC110731244
	gene-LOC110731280
	gene-LOC110731282
	gene-LOC110731283
	gene-LOC110731330
	gene-LOC110731347
	gene-LOC110731446
	gene-LOC110731513
	gene-LOC110731520
	gene-LOC110731522
	gene-LOC110731551
	gene-LOC110731573
	gene-LOC110731599
	gene-LOC110731606
	gene-LOC110731611
	gene-LOC110731641
	gene-LOC110731651
	gene-LOC110731664
	gene-LOC110731701
	gene-LOC110731747
	gene-LOC110731795
	gene-LOC110731840
	gene-LOC110731884
	gene-LOC110731938
	gene-LOC110731979
	gene-LOC110731993
	gene-LOC110732016
	gene-LOC110732040
	gene-LOC110732045
	gene-LOC110732236
	gene-LOC110732268
	gene-LOC110732282
	gene-LOC110732299
	gene-LOC110732308
	gene-LOC110732365
	gene-LOC110732384
	gene-LOC110732402
	gene-LOC110732413
	gene-LOC110732448
	gene-LOC110732450
	gene-LOC110732469
	gene-LOC110732493
	gene-LOC110732528
	gene-LOC110732537
	gene-LOC110732553
	gene-LOC110732562
	gene-LOC110732628
	gene-LOC110732702
	gene-LOC110732739
	gene-LOC110732750
	gene-LOC110732777
	gene-LOC110733017
	gene-LOC110733057
	gene-LOC110733110
	gene-LOC110733127
	gene-LOC110733132
	gene-LOC110733149
	gene-LOC110733194
	gene-LOC110733198
	gene-LOC110733292
	gene-LOC110733342
	gene-LOC110733344
	gene-LOC110733347
	gene-LOC110733367
	gene-LOC110733373
	gene-LOC110733416
	gene-LOC110733431
	gene-LOC110733470
	gene-LOC110733472
	gene-LOC110733473
	gene-LOC110733479
	gene-LOC110733484
	gene-LOC110733502
	gene-LOC110733520
	gene-LOC110733538
	gene-LOC110733539
	gene-LOC110733543
	gene-LOC110733563
	gene-LOC110733571
	gene-LOC110733593
	gene-LOC110733594
	gene-LOC110733602
	gene-LOC110733603
	gene-LOC110733631
	gene-LOC110733808
	gene-LOC110733845
	gene-LOC110734170
	gene-LOC110734267
	gene-LOC110734274
	gene-LOC110734308
	gene-LOC110734339
	gene-LOC110734351
	gene-LOC110734359
	gene-LOC110734362
	gene-LOC110734364
	gene-LOC110734387
	gene-LOC110734400
	gene-LOC110734405
	gene-LOC110734428
	gene-LOC110734451
	gene-LOC110734497
	gene-LOC110734501
	gene-LOC110734761
	gene-LOC110734973
	gene-LOC110735020
	gene-LOC110735027
	gene-LOC110735044
	gene-LOC110735058
	gene-LOC110735123
	gene-LOC110735152
	gene-LOC110735173
	gene-LOC110735198
	gene-LOC110735201
	gene-LOC110735307
	gene-LOC110735312
	gene-LOC110735314
	gene-LOC110735356
	gene-LOC110735393
	gene-LOC110735546
	gene-LOC110735659
	gene-LOC110735689
	gene-LOC110735690
	gene-LOC110735694
	gene-LOC110735749
	gene-LOC110735791
	gene-LOC110735797
	gene-LOC110736044
	gene-LOC110736084
	gene-LOC110736135
	gene-LOC110736180
	gene-LOC110736197
	gene-LOC110736212
	gene-LOC110736240
	gene-LOC110736289
	gene-LOC110736291
	gene-LOC110736320
	gene-LOC110736331
	gene-LOC110736426
	gene-LOC110736471
	gene-LOC110736472
	gene-LOC110736533
	gene-LOC110736534
	gene-LOC110736551
	gene-LOC110736557
	gene-LOC110736559
	gene-LOC110736586
	gene-LOC110736624
	gene-LOC110736627
	gene-LOC110736655
	gene-LOC110736680
	gene-LOC110736702
	gene-LOC110736719
	gene-LOC110736778
	gene-LOC110736794
	gene-LOC110736796
	gene-LOC110736797
	gene-LOC110736814
	gene-LOC110736867
	gene-LOC110736936
	gene-LOC110736996
	gene-LOC110737004
	gene-LOC110737010
	gene-LOC110737022
	gene-LOC110737049
	gene-LOC110737132
	gene-LOC110737143
	gene-LOC110737147
	gene-LOC110737153
	gene-LOC110737347
	gene-LOC110737352
	gene-LOC110737380
	gene-LOC110737411
	gene-LOC110737678
	gene-LOC110737679
	gene-LOC110737693
	gene-LOC110737697
	gene-LOC110737699
	gene-LOC110737782
	gene-LOC110737987
	gene-LOC110738042
	gene-LOC110738043
	gene-LOC110738047
	gene-LOC110738115
	gene-LOC110738135
	gene-LOC110738136
	gene-LOC110738207
	gene-LOC110738228
	gene-LOC110738259
	gene-LOC110738353
	gene-LOC110738372
	gene-LOC110738389
	gene-LOC110738429
	gene-LOC110738463
	gene-LOC110738477
	gene-LOC110738478
	gene-LOC110738485
	gene-LOC110738542
	gene-LOC110738606
	gene-LOC110738631
	gene-LOC110738698
	gene-LOC110738729
	gene-LOC110738742
	gene-LOC110738751
	gene-LOC110738758
	gene-LOC110738799
	gene-LOC110738831
	gene-LOC110738848
	gene-LOC110738916
	gene-LOC110738928
	gene-LOC110738939
	gene-LOC110738978
	gene-LOC110739134
	gene-LOC110739213
	gene-LOC110739214
	gene-LOC110739232
	gene-LOC110739254
	gene-LOC110739470
	gene-LOC110739538
	gene-LOC110739540
	gene-LOC110739545
	gene-LOC110739639
	gene-LOC110739706
	gene-LOC110739715
	gene-LOC110739717
	gene-LOC110739726
	gene-LOC110739785
	gene-LOC110739865
	gene-LOC110740013
	gene-LOC110740057
	gene-LOC110740092
	gene-LOC110740119
	gene-LOC110740154
	gene-LOC110740194
	gene-LOC110740228
	gene-LOC110740243
	gene-LOC110740308
	gene-LOC110740316
	novel.1756
	novel.163
	novel.1843
	novel.1857
	novel.167
	novel.2077
	novel.2098
	novel.2176
	novel.2337
	novel.2542
	novel.2588
	novel.2770
	novel.2877
	novel.2923
	novel.2935
	novel.2954
	novel.2961
	novel.2984
	novel.3054
	novel.3097
	novel.3102
	novel.3160
	novel.290
	novel.3217
	novel.3218
	novel.305
	novel.3335
	novel.3370
	novel.3444
	novel.3592
	novel.3697
	novel.3722
	novel.3723
	novel.3795
	novel.3926
	novel.3988
	novel.368
	novel.4049
	novel.4052
	novel.4107
	novel.4127
	novel.4172
	novel.397
	novel.4308
	novel.4428
	novel.4516
	novel.4539
	novel.4630
	novel.4691
	novel.4708
	novel.4754
	novel.499
	novel.4784
	novel.4822
	novel.4883
	novel.527
	novel.5239
	novel.5280
	novel.5290
	novel.5413
	novel.5451
	novel.5549
	novel.5562
	novel.5990
	novel.6033
	novel.6034
	novel.6114
	novel.6258
	novel.6282
	novel.6285
	novel.6324
	novel.6333
	novel.6334
	novel.6429
	novel.6492
	novel.6575
	novel.6578
	novel.6623
	novel.6766
	novel.6824
	novel.6851
	novel.6860
	novel.6895
	novel.769
	novel.7213
	novel.7322
	novel.7381
	novel.78
	novel.7616
	novel.847
	novel.854
	novel.7774
	novel.7828
	novel.7884
	novel.7902
	novel.7957
	novel.7960
	novel.7964
	novel.8005
	novel.8041
	novel.8043
	novel.8047
	novel.8220
	novel.8221
	novel.8306
	novel.8505
	novel.8654
	novel.959
	novel.1025
	novel.1028
	novel.1082
	novel.1086
	novel.115
	novel.1177
	novel.1232
	novel.1257
	novel.134
	novel.143
	novel.1451
	novel.1469
	novel.1651
	novel.1672
	novel.1685
