# Supplementary material for: Identification of core genes associated with different phosphorus levels in quinoa seedlings by weighted gene co-expression network analysis
Source: BMC Genomics. 2023 Jul 15;24:399. doi: 10.1186/s12864-023-09507-x (PMC10349421; doi:10.1186/s12864-023-09507-x)
Supplement: Supplementary file 3 — Additional file 3: Table S3. Top 20 candidate core genes with KME values for key modules. [file 12864_2023_9507_MOESM3_ESM.xlsx]

## Sheet: Table.S3
Additional file 3: Table S3: Top 20 candidate core genes with KME values for key modules
gene_name	kME_MM.blue	gene_name	kME_MM.darkgrey
gene-LOC110688029	0.978777	gene-LOC110711235	0.970915
gene-LOC110687810	0.975433	gene-LOC110729232	0.967916
gene-LOC110732045	0.969387	gene-LOC110709241	0.967549
novel.2984	0.969318	gene-LOC110707263	0.961353
gene-LOC110725744	0.964476	gene-LOC110705472	0.959897
gene-LOC110721413	0.964182	gene-LOC110696386	0.958268
gene-LOC110723306	0.96323	gene-LOC110712582	0.955508
gene-LOC110705457	0.961848	gene-LOC110726781	0.954904
gene-LOC110706317	0.959674	gene-LOC110687923	0.953016
gene-LOC110718914	0.959205	gene-LOC110685819	0.952904
gene-LOC110705112	0.958647	gene-LOC110718502	0.95242
gene-LOC110694256	0.958085	gene-LOC110715276	0.950723
gene-LOC110720234	0.953633	gene-LOC110724431	0.946735
gene-LOC110715357	0.953293	gene-LOC110726774	0.945932
gene-LOC110691415	0.952468	gene-LOC110719710	0.944725
gene-LOC110687734	0.952326	gene-LOC110734179	0.941611
gene-LOC110699313	0.952171	gene-LOC110713338	0.93768
gene-LOC110722828	0.951913	gene-LOC110716841	0.936012
gene-LOC110737782	0.951799	gene-LOC110695930	0.935414
gene-LOC110694418	0.950984	gene-LOC110702024	0.93503
